# Supplementary material for: PARP14 inhibition restores PD-1 immune checkpoint inhibitor response following IFNγ-driven acquired resistance in preclinical cancer models
Source: Nat Commun. 2023 Sep 26;14:5983. doi: 10.1038/s41467-023-41737-1 (PMC10522711; doi:10.1038/s41467-023-41737-1)
Supplement: Supplementary file 4 — Source Data [file 41467_2023_41737_MOESM4_ESM.xlsx]

## Sheet: Figure 1
	1B									1C														1D
	Days after treatment starts	BSA				IFNγ				Days after treatment starts	BSA						IFNγ							Days after treatment starts	BSA							IFNγ
	0	60	15	100		13	70	80		0	100	125	80	120	60	125	100	150	80	120	150	125		0	40	60	30	90	80	90		60	40	60	30	90
	1									1														1
	2									2														2
	3	80	15	118		90	125	98		3	150	120	252	180	252	288	150	384	252	180	210	800		3	98	60	128	120	110	100		96	192	100	120	180
	4									4														4
	5									5														5	120	90	168	196	280	120		168	210	120	300	300
	6	143	33	163		135	185	150		6	150	120	252	288	384	800	240	400	288	200	384	800		6
	7									7														7
	8									8														8	300	252	450	480	350	240		300	350	240	490	300
	9	310	68	270		285	250	265		9	294	343	1134	490	400	800	729	700	288	196	324	800		9
	10									10														10
	11									11														11	500	486	630	792	528	480		900	860	384	770	432
	12	500	105	405		550	250	485		12	343	392	1134	490	480	800	729	700	384	343	280	800		12
	13									13														13
	14									14														14
	15	740	180	585		955	250	765		15	343	810	1134	490	720	800	729	700	648	648	729	800		15
	16									16														16	1050	1100	1350	1080	792	1152		1050	1200	1080	1210	1008
	17									17														17
	18	740	255	925		955	250	765		18	576	810	1134	490	720	800	729	700	648	648	729	800		18
	19									19														19
	20									20														20
	1E									1F						1G
	Days after treatment starts	YUMM2.1 BSA								Days after treatment starts	CT26 BSA					Days after treatment starts	MC38 BSA
	0	55	93	50	100	100	85			0	100	96	100	75		0	32	30	60	25	30	30	30	30
	1									1						1
	2	45	68	45	70	90	73			2						2
	3									3	80	48	64	80		3	84	90	90	80	108	120	100	100
	4									4						4
	5	45	60	45	70	65	55			5						5
	6									6	0	60	60	60		6	180	96	112	96	196	144	105	75
	7	55	60	50	70	70	55			7						7
	8									8						8	210	150	114	60	360	126	196	100
	9									9	64	0	120	80		9
	10	55	60	70	70	70	65			10						10
	11									11						11	144	128	96	64	440	120	240	80
	12	65	70	75	85	75	65			12	27	100	180	60		12
	13									13						13
	14	95	85	105	115	105	85			14						14
	15									15	0	210	180	80		15
	16	115	140	155	210	310	105			16						16
	17									17						17
	18	115	178	250	210	640	158			18	0	504	343	120		18
	19									19						19
	20									20						20
										21	0		504	441		21
																22	144	630	160	126	1014	924	1092	420
																23
																24
																25
	1H									1I						1J
	Days after treatment starts	YUMM2.1 IFNγ								Days after treatment starts	IFNγ					Days after treatment starts	IFNγ
	0	88	90	95	80	85	80			0	100	100	120	120		0	60	60	60	72	72	60	90	40
	1									1						1
	2	110	130	103	105	130	93			2						2
	3									3	40	125	180	175		3	80	100	110	96	80	120	90	100
	4									4						4
	5	150	165	145	145	165	140			5						5
	6									6	270	240	336	504		6	250	120	180	180	90	180	200	252
	7	205	205	188	180	230	190			7						7
	8									8						8	396	300	250	240	108	300	500	360
	9									9	800	768	600	640		9
	10	288	295	280	280	345	290			10						10
	11									11						11	770	448	539	240	140	648	600	528
	12	360	380	405	325	450	420			12						12
	13									13						13
	14	425	460	510	373	575	460			14						14
	15									15						15
	16	735	1030	975	680	985	865			16						16
	17									17						17
	18				865					18						18
	19									19						19
	20									20						20
	21									21						21
	22															22	936	1080	1092	1120	1210	1008	1300	1040
	23															23
	24															24
	25															25
	1K
	id	B16-F10	YUMM2.1	MC38	A375	TCGA (SKCM)	501-Mel	5555
	PSMB8	10.56	8.88	2.63	2.41	1.84	1.42	4.54
	NLRC5	7.86	7.82	3.54	2.06	2.8	3.12	4.43
	XAF1	5.25	2.95	4.3	5.85	3.49	5.81	1.27
	CD274	5.27	4.75	5.49	2.57	3.93	-0.57	1.65
	PARP14	5.1	3.6	4.62	0.98	2.55	0.5	1.81
	UBA7	5.38	2.31	4.57	2.66	2.25	2.04	1.36
	UBE2L6	5.07	4.1	3.55	2.39	2.45	2.62	-0.52
	IRF1	5.46	3.44	3.17	2.22	4.48	3.01	0.74
	TAPBP	4.29	2.83	2.16	0.63	1.37	0.33	0.75
	ERAP1	4.02	2.57	1.32	0.99	1.28	0.54	0.47
	B2M	4.42	3.19	1.91	1.65	2.72	1.71	0.91
	PARP9	3.84	2.81	3.41	0.81	2.06	0.97	0.45
	DTX3L	4.15	2.81	3.95	0.78	1.81	1.02	0.56
	PARP12	3.15	2.15	2.7	0.82	2.16	0.48	0.36
	HMGCR	-1.35	-0.62	-1.03	0.28	-0.61	0.52	-0.71
	DAG1	-0.73	-1.04	-0.79	0.17	-0.89	0.2	-0.35
	ACSS2	-0.72	-1.68	-1.28	-0.33	-0.78	0.29	-0.59
	CTNNBIP1	-2.27	-0.75	-0.47	0.24	-1.14	-0.25	-0.56
	CKB	-2.66	-1.26	-0.97	-0.37	-0.96	-0.4	-1.29
	MAPRE1	-0.63	-0.17	-0.53	0.32	-0.24	0.18	-0.24
	RFC2	-1.07	0.54	-0.42	0.37	-0.35	0.19	-0.49
	ECHDC1	-0.6	-0.33	-0.32	0.22	0.67	0.22	-0.48
	BUB3	-0.75	0.29	-0.37	0.16	0.35	0.21	-0.4
	CDCA8	-2.45	0.78	-0.24	0.28	-0.51	0.3	-0.32
	PNRC1	0.94	-0.73	0.56	-0.52	0.7	-0.46	0.46
	KDM5B	1.68	-0.71	0.57	-0.34	-0.95	-0.24	1.08
	WDR81	0.97	-0.41	0.75	0.32	-0.89	0.23	0.35
	PPP1R26	0.7	-0.52	2.02	-0.39	-0.95	-0.39	0.96
	NXN	1.59	0.8	-0.52	-0.36	-1.2	0.3	-0.33
	CCDC86	0.91	0.55	-0.4	0.24	-0.73	0.26	0.29
	ECI1	1.35	0.35	0.34	-0.26	-0.51	-0.4	-0.39
	ACSL5	0.61	1.27	0.4	4.8	3.17	-0.87	-0.24

## Sheet: Figure 2
2C
GSEA threshold
pathway	1w Control vs 0w Control	2w Control vs 0w Control	3w Control vs 0w Control	0w 2h IFNg vs 0w 0h IFNg	0w 24h IFNg vs 0w 0h IFNg	1w 2h IFNg vs 1w 0h IFNg	1w 24h IFNg vs 1w 0h IFNg	2w 2h IFNg vs 2w 0h IFNg	2w 24h IFNg vs 2w 0h IFNg	3w 2h IFNg vs 3w 0h IFNg	3w 24h IFNg vs 3w 0h IFNg	1w (0h) vs 0w (0h)	1w (2h) vs 0w (2h)	1w (24h) vs 0w (24h)	2w (0h) vs 0w (0h)	2w (2h) vs 0w (2h)	2w (24h) vs 0w (24h)	3w (0h) vs 0w (0h)	3w (2h) vs 0w (2h)	3w (24h) vs 0w (24h)
INTERFERON_ALPHA_RESPONSE	0	0	0	1.92812	2.48087	1.7717	2.22456	1.94931	2.08844	2.47766	0	2.32971	2.08089	2.13198	2.44464	2.42465	2.04993	2.06688	2.43331	0
INTERFERON_GAMMA_RESPONSE	0	0	0	1.9101	2.40889	1.73482	2.17825	1.81376	1.94077	2.32835	0	2.33334	2.16605	2.29872	2.44762	2.37335	2.06118	1.99697	2.43756	0
TNFA_SIGNALING_VIA_NFKB	0	0	0	0	1.50961	1.58125	0	0	0	2.12375	0	1.54332	1.89117	0	1.53313	1.69301	0	0	2.02615	0
TGF_BETA_SIGNALING	0	0	0	0	0	1.73022	0	1.63642	0	2.0185	0	0	1.81713	0	0	0	0	0	1.84513	0
IL6_JAK_STAT3_SIGNALING	0	0	0	1.86701	1.75774	1.9205	1.79489	0	0	1.53728	0	0	1.64875	0	1.8266	0	0	1.90434	1.8149	0
INFLAMMATORY_RESPONSE	0	0	0	0	0	1.44158	0	0	0	1.994	0	0	1.71767	1.44128	0	1.75615	0	0	1.83397	0
ALLOGRAFT_REJECTION	0	0	0	0	1.50082	1.4151	1.50896	0	0	0	0	0	1.63568	1.57852	1.75495	1.86199	1.69091	1.54058	1.61317	0
GSEA p-value
pathway	1w Control vs 0w Control	2w Control vs 0w Control	3w Control vs 0w Control	0w 2h IFNg vs 0w 0h IFNg	0w 24h IFNg vs 0w 0h IFNg	1w 2h IFNg vs 1w 0h IFNg	1w 24h IFNg vs 1w 0h IFNg	2w 2h IFNg vs 2w 0h IFNg	2w 24h IFNg vs 2w 0h IFNg	3w 2h IFNg vs 3w 0h IFNg	3w 24h IFNg vs 3w 0h IFNg	1w (0h) vs 0w (0h)	1w (2h) vs 0w (2h)	1w (24h) vs 0w (24h)	2w (0h) vs 0w (0h)	2w (2h) vs 0w (2h)	2w (24h) vs 0w (24h)	3w (0h) vs 0w (0h)	3w (2h) vs 0w (2h)	3w (24h) vs 0w (24h)
INTERFERON_ALPHA_RESPONSE	1	1	1	0.0332005	0.0353607	0.0157431	0.0161708	0.0437063	0.0347705	0.0226244	1	0.04363	0.00906454	0.0275938	0.0214041	0.0151286	0.0246184	0.0197472	0.00610948	1
INTERFERON_GAMMA_RESPONSE	1	1	1	0.0332005	0.0353607	0.0157431	0.0161708	0.0437063	0.0347705	0.0226244	1	0.04363	0.00906454	0.0275938	0.0214041	0.0151286	0.0246184	0.0197472	0.00610948	1
TNFA_SIGNALING_VIA_NFKB	1	0.819672	1	0.177846	0.0507442	0.0157431	1	0.102796	0.730099	0.0226244	1	0.04363	0.00906454	0.208967	0.0470219	0.0151286	0.43036	0.397135	0.00610948	1
TGF_BETA_SIGNALING	1	1	1	1	1	0.026455	0.811663	0.088968	0.635432	0.0226244	1	1	0.0154321	0.208967	1	0.215424	0.678867	1	0.00610948	1
IL6_JAK_STAT3_SIGNALING	1	0.635209	1	0.0332005	0.0488759	0.0157431	0.0161708	0.3831	0.191022	0.0289519	1	0.532834	0.0200803	0.208967	0.0214041	0.12296	0.136364	0.0197472	0.00610948	1
INFLAMMATORY_RESPONSE	1	1	1	0.722579	0.303092	0.0654831	0.314626	0.154639	0.440601	0.0226244	1	0.451031	0.00906454	0.0985804	0.109111	0.0151286	0.126812	1	0.00610948	1
ALLOGRAFT_REJECTION	1	1	1	0.457921	0.0995733	0.0782473	0.0161708	0.315006	0.554107	0.157828	1	0.123153	0.00906454	0.0275938	0.0214041	0.0151286	0.0246184	0.0266241	0.00610948	1
2D
GSEA threshold
pathway	1w Control vs 0w Control	2w Control vs 0w Control	3w Control vs 0w Control	0w 2h IFNg vs 0w 0h IFNg	0w 24h IFNg vs 0w 0h IFNg	1w 2h IFNg vs 1w 0h IFNg	1w 24h IFNg vs 1w 0h IFNg	2w 2h IFNg vs 2w 0h IFNg	2w 24h IFNg vs 2w 0h IFNg	3w 2h IFNg vs 3w 0h IFNg	3w 24h IFNg vs 3w 0h IFNg	1w (0h) vs 0w (0h)	1w (2h) vs 0w (2h)	1w (24h) vs 0w (24h)	2w (0h) vs 0w (0h)	2w (2h) vs 0w (2h)	2w (24h) vs 0w (24h)	3w (0h) vs 0w (0h)	3w (2h) vs 0w (2h)	3w (24h) vs 0w (24h)
INTERFERON_ALPHA_RESPONSE	0	0	0	1.78046	2.81259	1.46475	2.12145	1.85589	2.23703	0	0	2.42718	2.22137	0	2.39243	2.41279	0	2.7156	2.42008	0
INTERFERON_GAMMA_RESPONSE	0	0	0	1.80161	2.95105	1.68747	2.08476	1.82568	2.27052	0	0	2.35339	2.15959	0	2.37762	2.28669	0	2.71954	2.44766	0
TNFA_SIGNALING_VIA_NFKB	0	0	0	0	0	2.17279	1.70814	1.75834	0	1.61205	0	0	1.93585	0	0	1.75985	0	1.51544	1.94473	0
TGF_BETA_SIGNALING	0	0	0	0	0	1.95227	0	1.68893	0	0	0	0	1.69402	0	0	1.60067	0	0	1.50155	0
IL6_JAK_STAT3_SIGNALING	0	0	0	0	0	0	0	0	1.63347	0	0	0	1.68281	0	0	1.63398	0	1.52982	1.73935	0
INFLAMMATORY_RESPONSE	0	0	0	0	0	0	0	0	0	0	0	1.49028	0	0	0	0	0	1.7428	1.74617	0
ALLOGRAFT_REJECTION	0	0	0	0	1.63866	0	0	0	0	0	0	0	0	0	0	1.56578	0	1.60457	1.62439	0
GSEA p-value
pathway	1w Control vs 0w Control	2w Control vs 0w Control	3w Control vs 0w Control	0w 2h IFNg vs 0w 0h IFNg	0w 24h IFNg vs 0w 0h IFNg	1w 2h IFNg vs 1w 0h IFNg	1w 24h IFNg vs 1w 0h IFNg	2w 2h IFNg vs 2w 0h IFNg	2w 24h IFNg vs 2w 0h IFNg	3w 2h IFNg vs 3w 0h IFNg	3w 24h IFNg vs 3w 0h IFNg	1w (0h) vs 0w (0h)	1w (2h) vs 0w (2h)	1w (24h) vs 0w (24h)	2w (0h) vs 0w (0h)	2w (2h) vs 0w (2h)	2w (24h) vs 0w (24h)	3w (0h) vs 0w (0h)	3w (2h) vs 0w (2h)	3w (24h) vs 0w (24h)
INTERFERON_ALPHA_RESPONSE	0.980726	0.659162	0.902861	0.0672043	0.0595238	0.0809465	0.0227376	0.0359971	0.0478011	1	1	0.0356888	0.0124069	1	0.0417711	0.029656	1	0.0168237	0.00955657	1
INTERFERON_GAMMA_RESPONSE	0.868991	0.76699	0.678897	0.0672043	0.0595238	0.0172414	0.0227376	0.0359971	0.0478011	1	1	0.0356888	0.0124069	1	0.0417711	0.029656	1	0.0168237	0.00955657	1
TNFA_SIGNALING_VIA_NFKB	0.651341	0.233463	0.765864	1	0.596098	0.0172414	0.0227376	0.0359971	1	0.0265393	1	0.559231	0.0124069	1	0.975812	0.029656	1	0.0241255	0.00955657	1
TGF_BETA_SIGNALING	0.316692	0.529035	0.702133	0.971338	1	0.0172414	0.167084	0.0517598	0.712946	1	1	0.28626	0.021097	1	0.718659	0.0687285	1	0.657552	0.0588928	1
IL6_JAK_STAT3_SIGNALING	0.5345	0.936224	0.678897	1	1	0.239036	0.178015	0.149432	0.0664011	0.374094	1	0.559231	0.0124069	0.998752	0.718659	0.0706048	1	0.0508027	0.00955657	1
INFLAMMATORY_RESPONSE	1	0.936224	0.526316	0.971338	0.2443	1	0.702824	0.588568	0.712946	1	1	0.0630252	0.139621	1	0.631981	0.155336	1	0.0168237	0.00955657	1
ALLOGRAFT_REJECTION	0.734705	0.992452	0.678897	0.971338	0.0595238	0.413479	0.178015	0.200946	0.496436	1	1	0.367212	0.275853	1	0.240806	0.0634518	1	0.0168237	0.00955657	1

## Sheet: Figure 3
	3B
		Vehicle + IgG2a							α-PD-1 + Vehicle									PARP14i + IgG2a								α-PD-1 + PARP14i
	YUMM2.1	200	224	228.125	530	635			12.5	114.286	150	220	308.333	400	600	845		-43.75	-25	140	173.438	228.125	228.125	460		-100	-60	-60	-60	-60	-50	-29.4118	0	6.66667	17.1875	60	118.75
	CT26	100	157.143	360.8	560				162.5	236	260	292						-40	20	100	140	600				-100	-100	-68.75	-46.667	-20
	MC38	390	500	500	650	928.571	966.667		150	263	458.333	471.667	620	846.667	910			153.333	192	233.333	345	440	800			-60	-50	-50	0	0	92	188	440
	3C								3D
	Time (Days)	Vehicle + IgG2a	α-PD1 + Vehicle	PARP14i + IgG2a	α-PD1 + PARP14i				Time post rechallenge (Day)	Naive mice	Survivors
	19	1							15	0
	21	1							19	0
	23	1							21	1
	25	1							25	1
	27	1							33	1
	18		1						30		0
	20		1						40		0
	22		1						50		0
	24		1
	26		1
	28		1
	30		1
	32		1
	28			1
	29			1
	30			1
	31			0
	33			0
	51			1
	57			0
	17				0
	20				0
	23				0
	26				0
	28				0
	30				0
	39				0
	42				0
	45				0
	47				0
	51				0
	58				0
	3F
	Days after treatment starts	α-PD1 + PARP14i							α-PD1 + PARP14i + α-CD8
	0	60	50	60	96	40			60	60	140	80
	1
	2	48	60	60	100	40			60	80	160	180
	3
	4
	5	64	80	60	96	0			60	100	192	180
	6
	7
	8
	9
	10
	11
	12	100	80	0	36	0			120	240	324	288
	13
	14
	15
	16
	17
	18	100	0	10	40	0			288	448	704	648
	19
	20
	3H
	IgG2a	α-CD8
	3.44	0.67
	3.29	0.75
	3.07	0.44

## Sheet: Figure 4
	4B			4C			4D			4E
	DMSO	PARP14i		DMSO	PARP14i		DMSO	PARP14i		DMSO	PARP14i
	0.00855	0.012007		0.059343	0.064976		0.021891	0.01917		0.028967	0.023848
	0.005839	0.014535		0.041384	0.073318		0.013235	0.023963		0.016298	0.029462
	0.007762	0.011886		0.0566	0.056725		0.019507	0.020889		0.021493	0.021926
	4F	CD4			CD8			4H	CD4			CD8
		DMSO	PARP14i		DMSO	PARP14i			DMSO	PARP14i		DMSO	PARP14i
		28.2	34.5		76.5	87.9			56.6	68.9		62.2	72.5
		26.9	34.8		78.6	87.9			61.7	68		66.9	72.5
		35.3	38		82.1	88.5			59.6	70.5		67.2	73.8
		36.1	41.2		81.1	90.1			58.7	69.5		65.8	72.6
		35.8	40.4		83.5	89.4			61.6	67		68.8	71.9
		34.1	30.2		82.2	87.1			60.8	69.1		68.2	72.7
		22.9	31.6		77.3	87.8			58	67.5		66	72.3
		26.2	35.5		78.7	88.5			59.3	70.8		66.3	73.8
	4H	CD4			CD8			4I	CD4			CD8
		DMSO	PARP14i		DMSO	PARP14i			DMSO	PARP14i		DMSO	PARP14i
		33.1	13.9		8.2	2.14			5.08	2.86		34.5	20.1
		33.9	13.8		8.4	1.72			5.3	2.55		35.1	20.2
		34.6	13.8		8.3	2.12			5.27	2.72		36.5	20.1
		33.6	14.8		7.74	1.95			5.68	2.88		36.5	20.5
		34.8	14.3		8.34	1.98			5.43	2.92		37.3	20.1
		34.8	13.6		8.07	2.04			5.12	2.6		36.6	20.1
		34.4	13.5		8.55	2.04			4.99	2.95		34.5	19.4
		34.7	14.2		8.01	1.88			5.18	2.81		35	20.7
	4J	CD8
		DMSO	PARP14i
		5	51.1
		12.6	46.8
		19.4	50.7
		14.1	51.4
		7.55	48.9
		16.3	51.4

## Sheet: Figure 5
	5B									5C
	γNTC-shRNA	γPARP14-shRNA1	γPARP14-shRNA2			γNTC-shRNA	γPARP14-shRNA1	γPARP14-shRNA2		Days after tumour inoculation	γNTC-shRNA
	204.35	-89	-82		20	0				0	0	0	0	0	0	0
	214.29	-67	-59		22	0				1
	217.95	-57	-51		26	1				2
	240.91	-44	-44		28	1				3	5	8	5	8	5	5
	257.14	-25	-35		30	1				4
	337.84	0	-20		35	1				5
			131							6	20	13	20	13	33	28
					45		1			7
					47		1			8	45	48	45	43	58	40
					50		0			9
					53		0			10	85	88	90	85	115	85
					57		0			11
					59		0			12	88	93	110	105	115	98
										13
					39			1		14
					47			1		15	118	165	145	155	148	123
					50			0		16
					57			1		17	130	223	213	200	185	165
					58			0		18
					59			0		19
					60			0		20	220	305	295	275	280	250
										21
										22	275	405	375	375	350	310
										23
										24	310	455	455	410	395	390
										25
										26	380	740	845	915	685	510
										27
										28
										29
										30
										31
										32
										33
										34
										35
										36
										37
										38
										39
										40
										41
										42
										43
										44
										45
										46
										47
										48
										49
										50
	5D									5E
	Days after tumour inoculation	γPARP14-shRNA1								Days after tumour inoculation	γPARP14-shRNA2
	0	0	0	0	0	0	0			0	0	0	0	0	0	0	0
	1									1
	2									2
	3	5	5	5	5	8	5			3	8	25	23	25	18	33	15
	4									4
	5									5
	6	25	30	28	23	20	25			6	23	43	40	45	31	54	33
	7									7
	8	55	38	55	33	35	40			8	40	53	48	58	43	66	45
	9									9
	10	95	75	100	85	68	85			10	71	68	52	74	60	72	68
	11									11
	12	48	35	45	30	30	35			12	77	70	70	80	69	84	74
	13									13
	14									14
	15	33	18	30	25	18	35			15	45	45	36	47	38	50	40
	16									16
	17	15	15	25	23	13	35			17	43	53	25	44	38	48	25
	18									18
	19									19
	20	5	15	25	23	10	35			20	35	53	25	33	25	43	25
	21									21
	22	3	18	40	30	15	45			22	31	58	20	35	35	55	25
	23									23
	24	3	35	65	45	15	60			24	38	58	20	28	45	48	25
	25									25
	26	3	35	78	55	35	90			26	43	60	15	30	48	50	25
	27									27
	28									28
	29									29
	30									30
	31									31
	32									32
	33									33
	34									34
	35									35
	36									36
	37									37
	38									38
	39									39
	40									40
	41	0	113	285	140	75	375			41	116	540	25	134	253	127	110
	42									42
	43									43
	44									44
	45									45
	46									46
	47									47
	48									48
	49									49
	50	0	160	815	270	160	785			50	245	540	25	243	555	190	178
	5G				5H				5I				5J
	NTC-shRNA	γNTC-shRNA	γPARP14-shRNA		NTC-shRNA	γNTC-shRNA	γPARP14-shRNA		NTC-shRNA	γNTC-shRNA	γPARP14-shRNA		NTC-shRNA	γNTC-shRNA	γPARP14-shRNA
	17.14	12.37	16.82		15.78	26.64	22.22		43.47	18.84	69.64		5.67	13.16	2.84
	24.37	9.24	27.92		23.15	24.79	40.79		51.86	20.61	67.05		7.13	8.97	1.74
	25.54	24.44	26.53		22.27	18.93	27.65		34.79	37.89	35.98		11.15	14.56	4.84
	14.87	21.59	33.11		29.4	28.57	24.99		44.86	15.41	29.65		7.07	21.67	7.07
	22.24	14.98	39.5		55.34	19.45	50.65		70.07	29.14	35.38		1.74	10.34	6.86
	36.08	25.85	27.18		40.43	20.97	35.49		46.91	24.65	69.32		1.73	10.18	2.26
	20.03	23.18	33.6		62.91	20.96	38.44		71.23	35.55	37.88		3.51	15.63	7.2
	23.27	16.2	30.81		54.65	17.71	44.23		66.82	35.38	41.26		1.04	12.6	3.56

## Sheet: Figure 6
	6B					6C					6D					6E
	vehicle	PARP14i	PD-1	Combo		vehicle	PARP14i	PD-1	Combo		vehicle	PARP14i	PD-1	Combo		vehicle	PARP14i	PD-1	Combo
	18.34	24.7	27.27	17.6		0.812661	1.81547	0.974372	1.56482		47.81	47.03	42.07	64.52		46.1	47.52	55.27	31.82
	11.02	19.38	16.79	19.36		0.39536	1.16182	0.345369	1.0968		48.77	50.07	38.36	53.25		45.5	44.73	56.72	43.49
	19.5	22.11	14.25	24.14		0.781473	0.841636	0.544943	1.67884		27.47	49.68	41.59	61.39		67.03	48.41	54.2	35.22
	14.9	23.19	19	22.92		0.578195	0.713552	0.729863	1.96838		37.92	52.94	44.95	56.19		56.76	44.51	52.37	41.69
	12.14	24.5	13.71	26.59		0.302072	0.933635	0.363145	1.57247		39.29	41.7	50.54	51.5		55.39	55.28	46.39	43
	6.87	14.25	15.56			0.466167	0.50522	0.883347			48.33	58.14	24.87			49.28	34.33	69.08
			12.09					0.425219					60.02					32.6
	6F					6G					6H					6I
	vehicle	PARP14i	PD-1	Combo		vehicle	PARP14i	PD-1	Combo		vehicle	PARP14i	PD-1	Combo		vehicle	PARP14i	PD-1	Combo
	93.23	87.1	82.85	84.19		62.5	60.63	78.96	82.96		37.72	40.35	29.57	50.34		11.24	14.78	16.03	19.8
	85.74	84.64	83.37	78.6		75.9	57.82	68.25	64.77		30.18	40.98	31.14	47.29		7.58	14.67	8	12.44
	60.47	71.43	78.25	83.01		46.15	65.38	75.81	76.6		29.33	34.62	32.31	50		4.55	22.22	16.33	14.72
	64.64	80.9	79.41	90.58		36.47	68.87	84.87	80.02		35.67	41.36	38.39	54.78		8.2	10.15	22	21.69
	64.36	85.19	71.2	91.56		37.19	67.25	74.4	80.1		30.65	39.02	35	44.5		3.16	10.6	7.82	22.26
	66.57	81.82	62.69			65.07	75.93	60.33			23.76	43.98	41.8			4.17	18.49	12.66
			80.27					73.98					50.63					8.52

## Sheet: Figure 7
	7A						7B				7C				7D
	Class1	Class2	GenesetName	NES	BYFDR			Activation score	-log(p-value)			Activation z-score	-log(p-value)		Control	PD-1 + Vehicle	PD-1 + PARP14i
	PD1	Control	HALLMARK_INFLAMMATORY_RESPONSE	2.96395	5.87376e-05		beta-estradiol	3.055	51.7167		Cell movement	3.5	53.7773		0	0	2.541
	PD1	Control	HALLMARK_IL6_JAK_STAT3_SIGNALING	2.60644	5.87376e-05		dexamethasone	5.266	43.4737		Migration of cells	3.165	50.1726		0	0.196	3.245
	PD1	Control	HALLMARK_ALLOGRAFT_REJECTION	2.91025	5.87376e-05		l-asparaginase	7.291	42.7212		Quantity of cells	3.342	40.7696		0	0.888	1.679
	PD1	Control	HALLMARK_INTERFERON_GAMMA_RESPONSE	2.9597	5.87376e-05		AGT	2.875	37.1568		Migration of blood cells	4.999	35.2604		0	1.081	2.127
	PD1	Control	HALLMARK_TNFA_SIGNALING_VIA_NFKB	2.76765	5.87376e-05		CG	4.373	31.8962		Cell movement of blood cells	4.983	35.1818
	PD1	Control	HALLMARK_INTERFERON_ALPHA_RESPONSE	2.50569	5.87376e-05		lipopolysaccharide	5.05	28.5607		Leukocyte migration	4.972	35.0372		7E
	PD1	Control	HALLMARK_IL2_STAT5_SIGNALING	2.28957	5.87376e-05		dextran sulfate	2.429	25.8928		Cell movement of leukocytes	3.997	33.382		Control	PD-1 + Vehicle	PD-1 + PARP14i
	PD1	Control	HALLMARK_COMPLEMENT	2.06856	0.000280919		TNF	2.374	25.4202		Development of vasculature	2.086	32.7011		0.0556	0.1601	0.059
	Combo	PD1	HALLMARK_INFLAMMATORY_RESPONSE	1.61309	0.0380383		medroxyprogesterone acetate	3.346	22.5884		Organization of cytoskeleton	4.439	30.2472		0.0208	0.1296	0.2149
	Combo	PD1	HALLMARK_IL6_JAK_STAT3_SIGNALING	1.61258	0.0380383		progesterone	2.934	21.71		Activation of cells	4.419	28.5017		0.0348	0.173	0.1804
	Combo	PD1	HALLMARK_ALLOGRAFT_REJECTION	1.69648	0.0181381		GATA2	2.953	20.8928		Angiogenesis	2.087	27.3458		0.0066	0.1569	0.1111
	Combo	PD1	HALLMARK_INTERFERON_GAMMA_RESPONSE	1.30418	0.539905		TP53	3.926	20.7122		Organization of cytoplasm	4.525	26.7695
	Combo	PD1	HALLMARK_TNFA_SIGNALING_VIA_NFKB	1.12677	1		IL6	4.322	20.3595		Cell movement of phagocytes	3.775	25.5986		7F
	Combo	PD1	HALLMARK_INTERFERON_ALPHA_RESPONSE	1.12941	1		L-triiodothyronine	2.051	18.3706		Vasculogenesis	2.21	25.2899		Control	PD-1 + Vehicle	PD-1 + PARP14i
	Combo	PD1	HALLMARK_IL2_STAT5_SIGNALING	1.23906	0.857146		IL1B	3.768	16.8861		Inflammatory response	3.674	25.1475		0.0458	0.0951	0.0945
	Combo	PD1	HALLMARK_COMPLEMENT	1.5527	0.0653475		calcitriol	4.624	16.51		Microtubule dynamics	4.087	24.0768		0.0556	0.0968	0.0555
	Combo	Control	HALLMARK_INFLAMMATORY_RESPONSE	2.75628	5.87376e-05		IL10RA	4.67	16.5058		Development of body axis	2.208	23.8962		0.0368	0.0846	0.0773
	Combo	Control	HALLMARK_IL6_JAK_STAT3_SIGNALING	2.52404	5.87376e-05		AGN194204	2.158	15.7747		Homing of cells	4.335	23.8633		0.0423	0.0673	0.0897
	Combo	Control	HALLMARK_ALLOGRAFT_REJECTION	2.82276	5.87376e-05		PPARA	2.512	15.4179		Cell movement of myeloid cells	3.343	23.7619
	Combo	Control	HALLMARK_INTERFERON_GAMMA_RESPONSE	2.83877	5.87376e-05		thioacetamide	2.434	14.8928		Chemotaxis	4.208	23.0747		7G
	Combo	Control	HALLMARK_TNFA_SIGNALING_VIA_NFKB	2.42471	5.87376e-05		PTEN	2.233	14.8894		Development of head	2.123	21.71		Control	PD-1 + Vehicle	PD-1 + PARP14i
	Combo	Control	HALLMARK_INTERFERON_ALPHA_RESPONSE	2.39896	5.87376e-05		IL13	4.14	14.2076		Activation of blood cells	4.165	20.8239		0	0.0235	0.0095
	Combo	Control	HALLMARK_IL2_STAT5_SIGNALING	1.89174	0.00273648		tretinoin	4.734	13.6073		Cell-cell contact	3.453	18.3696		0.0003	0.0194	0.0271
	Combo	Control	HALLMARK_COMPLEMENT	1.99873	0.000923019		CDKN1A	2.249	13.4789		Cell movement of antigen presenting cells	3.257	18.0762		0.0011	0.0248	0.0247
							NFKBIA	4.129	13.1096		Quantity of lymphatic system cells	2.633	18.0325		0	0.0241	0.0163
							IKBKB	4.602	12.7033		Formation of cellular protrusions	3.666	17.7619
							TCF3	3.284	12.3279		Quantity of mononuclear leukocytes	2.256	17.7122		7H
							STAT3	3.759	12.3002		Activation of phagocytes	3.697	17.6576		Control	PD-1 + Vehicle	PD-1 + PARP14i
							SP1	2.465	12.295		Fatty acid metabolism	4.009	17.4179		0	0.0178	0.0049
							fluticasone propionate	2.126	11.9547		Activation of leukocytes	4.403	17.3893		0	0.0125	0.0272
							IFNG	3.507	11.3215		Activation of myeloid cells	4.02	17.1007		0.0001	0.0185	0.022
							prostaglandin E2	2.537	11.1945		Adhesion of blood cells	3.642	16.7077		0	0.0158	0.0085
							CHUK	4.086	10.3072		Migration of phagocytes	3.931	16.6402
							POR	3.06	9.97881		Binding of blood cells	4.119	16.4572		7I
							cardiotoxin	4.536	9.55909		Quantity of lymphocytes	2.382	16.2596		Control	PD-1 + Vehicle	PD-1 + PARP14i
							CCR2	4.656	9.50169		Quantity of lymphoid cells	2.547	16.2441		0	0.0112	0.0046
							trichostatin A	2.185	9.43652		Transport of molecule	3.683	15.8794		0	0.007	0.0176
							BNIP3L	4.642	9.1831		Cell movement of granulocytes	3.636	15.71		0.0001	0.0112	0.0122
							KITLG	2.366	9.0942		Synthesis of lipid	2.583	15.6459		0	0.0086	0.0098
							LMNB1	2.178	9.01323		Cellular homeostasis	3.494	15.5918
							cholesterol	5.206	8.94692		Adhesion of immune cells	3.738	15.279		7J
							bleomycin	4.135	8.92812		Binding of leukocytes	3.767	14.9747		Control	PD-1 + Vehicle	PD-1 + PARP14i
							MFSD2A	3.083	8.85387		Interaction of leukocytes	3.842	14.9172		0.1981	0.0048	0.1368
							bucladesine	2.314	8.77989		Development of Visual system	2.353	14.2277		0.198	0.0515	0
							CREBBP	2.533	8.65561		Cell movement of mononuclear leukocytes	2.883	14.15		0.1685	0.0607	0.0671
							THRB	2.703	8.61083		Formation of lung	2.416	13.9872		0.1588	0.115	0.0519
							decitabine	3.874	8.5817		Formation of eye	2.353	13.9586
							Tgf beta	2.138	8.55284		Homing of blood cells	4.291	13.8356		7K
							IL1	2.271	8.44491		Homing of leukocytes	4.373	13.752		Control	PD-1 + Vehicle	PD-1 + PARP14i
							GDF2	2.661	8.36754		Recruitment of cells	5.583	13.7496		0.0572	0.074	0.0805
							IKBKG	4.064	8.28067		Recruitment of blood cells	5.608	13.6497		0.0543	0.0327	0.1082
							rosiglitazone	2.023	8.26841		Cell movement of lymphatic system cells	2.756	13.4473		0.0678	0.0507	0.0586
							SMARCB1	5.144	8.20831		Chemotaxis of leukocytes	4.033	13.3757		0.0675	0.0512	0.1205
							let-7	3.685	8.17457		Activation of antigen presenting cells	3.001	13.1046
							STAT1	2.47	7.9393		Accumulation of cells	2.247	13.0645		7L
							CDKN2A	4.321	7.9101		Recruitment of leukocytes	5.582	13.0325		Control	PD-1 + Vehicle	PD-1 + PARP14i
							EP300	2.674	7.81248		Differentiation of nervous system	2.341	13.0306		0	0.0064	0.0074
							TWIST1	3.294	7.74232		Function of muscle	2.255	12.9101		0.0001	0.0021	0.0213
							MAPK14	3.668	7.47366		Differentiation of nervous tissue	2.341	12.7825		0.0004	0.0067	0.0035
							TRPS1	2.041	7.42597		Size of body	4.816	12.6234		0	0.0058	0.013
							hydrogen peroxide	2.454	7.34008		Migration of mononuclear leukocytes	3.183	12.6021
							tributyltin	2.467	7.31158		Cell movement of neutrophils	3.081	12.5497
							ELOVL3	3.543	7.28988
							ILF3	2.658	7.23062		Abdominal carcinoma	-2.165	85.6271
							Salmonella enterica serotype abortus equi lipopolysaccharide	3.314	7.11577		Abdominal cancer	-2.563	77.6345
							eltanexor	3.769	6.96257		Intraabdominal organ tumor	-2.476	76.71
							bexarotene	2.952	6.95861		Abdominal neoplasm	-2.391	74.5884
							EGR1	2.483	6.95861		Intestinal carcinoma	-2.027	72.2716
							rifampin	2.823	6.90658		Digestive system cancer	-3.178	70.0292
							NUPR1	4.492	6.87943		Gastrointestinal carcinoma	-2.494	68.6968
							laquinimod	4.025	6.7986		Intestinal tumor	-3.412	68.1302
							CEBPA	4.059	6.7167		Intestinal cancer	-3.482	68.0168
							OSM	2.412	6.66555		Malignant neoplasm of large intestine	-2.766	67.9872
							TCF7L2	2.24	6.61439		Large intestine neoplasm	-2.479	67.7235
							MEF2C	2.01	6.56384		Gastrointestinal tract cancer	-3.264	65.8928
							IL4	5.058	6.5544		Digestive organ tumor	-2.69	65.8153
							LEP	2.398	6.52724		Gastrointestinal tumor	-3.031	65.4908
							Bvht	4.288	6.51713		Colon tumor	-2.117	50.1046
							HEIH	2.373	6.38828		Colon cancer	-2.427	50.0778
							EHMT1	3.55	6.23732		Colorectal lesion	-2.381	49.9957
							EPAS1	3.611	6.17522		Colorectal tumor	-2.473	49.8539
							poly rI:rC-RNA	3.159	6.15058		Colorectal cancer	-3.242	49.6676
							E. coli B4 lipopolysaccharide	2.276	6.1261		Liver lesion	-2.354	38.1068
							SMARCA4	6.083	6.00612		Morbidity or mortality	-6.139	34.1057
							2-(4-amino-1-isopropyl-1H-pyrazolo[3,4-d]pyrimidin-3-yl)-1H-indol-5-ol	5.966	5.99568		Organismal death	-6.332	33.4067
							STK40	3.023	5.81531		Disorder of blood pressure	-3.232	30.8601
							forskolin	2.744	5.72354		B-cell neoplasm	-2.485	30.2916
							epicatechin	3.12	5.70997		Hypertension	-3.146	29.7986
							KMT2D	4.344	5.65956		Inflammation of organ	-3.722	28.4881
							CEBPD	2.855	5.64016		Inflammation of absolute anatomical region	-3.941	28.1273
							isobutylmethylxanthine	2.03	5.50724		B cell cancer	-2.485	27.1759
							TEAD2	2.668	5.4034		Benign solid tumor	-2.198	25.4559
							NFkB (complex)	4.268	5.39794		Inflammation of body cavity	-4.258	19.1152
							PRL	3.634	5.21113		Familial congenital malformation	-2.143	17.2014
							RETNLB	2.672	5.19179		Acute lymphoblastic leukemia	-2.159	16.9431
							LGR4	2.886	5.10624		Inflammation of lung	-2.026	14.8539
							Brd4	3.281	5.01189		Development of benign tumor	-2.238	14.3969
							PGR	4.528	4.97881		Cell proliferation of tumor cell lines	-2.04	13.6497
							VEGFA	3.257	4.92445
							CYP51A1	3	4.89279		Nonhematologic malignant neoplasm	-0.482	93.8761
							NCOR-LXR-Oxysterol-RXR-9 cis RA	2.01	4.87943		Carcinoma	-1.054	91.8386
							ZBTB10	2.353	4.86967		Non-hematological solid tumor	-1.088	90.8069
							Jnk	2.625	4.85078		Abdominal adenocarcinoma	-0.127	90.7959
							triamcinolone acetonide	3.148	4.84164		Non-melanoma solid tumor	-1.587	90.684
							LDL	2.312	4.84164		Adenocarcinoma	-0.525	90.1118
							P38 MAPK	2.861	4.81531		Tumorigenesis of tissue	-1.32	89.0458
							HNF1A	3.482	4.78516		Head and neck tumor	-0.332	87.757
							IL1A	2.921	4.72354		Formation of solid tumor	-1.049	86.0173
							PAX7	2.848	4.62525		Incidence of tumor	-1.099	83.2644
							ADIPOQ	2.32	4.61083		Cancer of secretory structure	-1.108	80.9747
							alitretinoin	2.54	4.4389		Cancer	-0.583	79.3507
							CCNC	2	4.41794		Skin lesion	-0.704	78.9208
							BTNL2	2.2	4.39903		Malignant solid tumor	-0.654	78.4609
							carbon tetrachloride	2.751	4.383		Head and neck cancer	-0.525	78.4283
							KDM5B	2.778	4.33068		Skin tumor	0.129	77.1314
							SPI1	3.801	4.32148		Malignant solid organ tumor	0.115	76.4342
							benzo(a)pyrene	2.371	4.30364		Skin cancer	0.471	76.091
							KMT2A	2.277	4.28904		Solid tumor	-1.224	74.9318
							fluocinolone acetonide	2.982	4.2233		Frequency of tumor	-1.22	74.6478
							INSIG2	2.929	4.16813		Extracranial solid tumor	-1.462	74.5243
							TRAF3IP2	2.4	4.13906		Neck neoplasm	-1.977	74.4855
							EBF2	3.153	4.10182		Endocrine cancer	-1.454	74.4776
							FGFR1	2.099	4.04866		Head and neck carcinoma	-1.245	74.2933
							TNFRSF1A	2.382	4.03198		Endocrine carcinoma	-1.454	74.15
							F2	2.271	4.01773		Development of malignant tumor	-0.962	73.383
							CLEC4G	3.13	3.98716		Extrapancreatic malignant tumor	-1.3	72.9788
							imipramine blue	3.216	3.96257		Gastrointestinal adenocarcinoma	-1.48	72.8729
							PTGS2	3.148	3.9431		Nonpituitary endocrine tumor	-0.886	72.6556
							LTBR	2.359	3.9393		Endocrine gland tumor	-1.444	72.5391
							17-alpha-ethinylestradiol	2.269	3.8962		Tumorigenesis of epithelial neoplasm	-1.95	72.4295
							deoxycorticosterone acetate	2.007	3.8962		Large intestine carcinoma	-1.898	72.1707
							STAT4	3.404	3.85078		Melanoma	0.482	71.8041
							ATF4	2.397	3.84771		Connective or soft tissue tumor	0.213	71.4673
							mycophenolic acid	2.467	3.84164		Thyroid gland tumor	-1.977	71.4389
							cholic acid	2.43	3.82974		Development of carcinoma	-1.557	71.3958
							CD44	2.228	3.80687		Intestinal adenocarcinoma	-1.48	70.719
							NR1I3	3.631	3.8041		Large intestine adenocarcinoma	-1.067	70.5817
							IL33	4.253	3.80134		Malignant connective or soft tissue neoplasm	0.229	68.4572
							aldosterone	3.8	3.79588		Soft tissue neoplasm	0.314	65.1308
							IFT88	3.526	3.79317		Malignant soft tissue neoplasm	0.436	64.9586
							SEMA7A	2.72	3.78516		Malignant genitourinary solid tumor	1.108	64.0477
							trinitrobenzenesulfonic acid	2.885	3.77989		Genitourinary tumor	0.261	63.0079
							TEAD1	2.184	3.77989		Pelvic tumor	-1.015	62.6656
							cholecalciferol	2.345	3.75945		Genital tumor	-0.536	62.0255
							MAPKAPK2	2.012	3.75203		Pelvic cancer	-0.68	60.9136
							daidzein	2.473	3.69465		Genital tract cancer	-0.157	60.2757
							ESRRA	2.542	3.6925		Genitourinary carcinoma	1.189	59.644
							KLF4	2.708	3.64207		Tumorigenesis of reproductive tract	-0.939	58.7619
							GATA1	4.249	3.59517		Female genital neoplasm	-0.939	58.6021
							TEAD3	2.668	3.56384		Anogenital cancer	0.966	58.5157
							Ca2+	2.6	3.55595		Breast or gynecological cancer	1.371	55.3019
							HIF1A	2.757	3.54515		Development of genital tumor	-0.995	54.7055
							PLX5622	3.545	3.54363		Female genital tract cancer	0.391	54.6253
							butylated hydroxyanisol	3.073	3.49214		Pelvic carcinoma	-0.183	54.5482
							acetaldehyde	2.55	3.46471		Genitourinary adenocarcinoma	1.652	54.316
							ARNT2	5.286	3.45717		Breast or colorectal cancer	-0.752	52.3242
							CCAR1	2.219	3.44491		Development of digestive organ tumor	-0.759	51.6757
							Gm35986	2.213	3.44491		Development of adenocarcinoma	-0.635	50.2652
							cyclic AMP	2.032	3.44491		Cancer of cells	-0.1	49.1457
							cisplatin	2.007	3.39041		Neoplasia of cells	-0.685	47.3575
							SPIB	3.012	3.37366		Breast or pancreatic cancer	1.351	45.4547
							FDFT1	2.345	3.36351		Colon carcinoma	-1.761	45.1319
							HCAR2	2.333	3.36351		Central nervous system solid tumor	1.439	44.6478
							PDE8A	2	3.33255		Nervous system neoplasm	1.164	44.6056
							THRA	2.323	3.31247		Malignant neoplasm of respiratory system	0.053	44.0696
							ursolic acid	2.037	3.30452		Central nervous system cancer	1.175	44.0017
							semaxinib	2.206	3.29073		Colorectal carcinoma	-1.884	44
							24-hydroxycholesterol	2.793	3.27984		Respiratory system tumor	-0.115	43.8357
							4-hydroxytamoxifen	2.366	3.27327		Development of neuroepithelial tumor	0.68	43.1427
							SIM1	5.005	3.27246		Glioma cancer	0.95	43.0531
							USP4	2.646	3.23136		Glioma	0.68	43.0101
							GATA5	2.401	3.23136		Tumorigenesis of gastrointestinal tumor	-1.904	42.9747
							SAA1	2.223	3.22548		Abnormality of endometrium	0.322	42.8125
							PARP2	2.137	3.21183		Intrathoracic malignant tumor	-0.334	41.3382
							NOTCH3	3.016	3.17134		Liver carcinoma	-1.159	40.9747
							PROM1	3	3.14448		Lung cancer	-0.035	40.9547
							PTPRJ	2.523	3.11976		Colorectal adenocarcinoma	-1	40.7799
							SRSF2	2.533	3.10237		Thoracic neoplasm	-0.321	40.7595
							SPARC	3.401	3.07624		Lung tumor	-0.198	40.4948
							cafestol	3.13	3.07624		Hepatobiliary carcinoma	-1.3	40.4609
							EXT1	2.333	3.07624		Intrathoracic organ tumor	-0.321	40.0942
							Pkc(s)	2.617	2.98716		Neoplasia of leukocytes	-0.635	39.8041
							MEF2D	3.626	2.98297		Liver cancer	-1.615	39.6716
							SIX2	2.982	2.97881		Brain lesion	1.37	39.6364
							24(S),25-epoxycholesterol	2.219	2.95861		Lymphoid cancer	-0.408	38.684
							diazooxonorleucine	2.174	2.95861		Lymphoproliferative disorder	-0.943	38.6656
							25-hydroxycholesterol	2.11	2.92082		Lymphocytic neoplasm	-0.661	38.6478
							collagenase	2.145	2.8962		Lymphatic system tumor	-0.374	38.6308
							FEV	2.365	2.87943		Lymphocytic cancer	-0.661	38.5986
							STK3	2.178	2.82102		Hepatobiliary system cancer	-1.735	38.3054
							CXCL12	2.01	2.767		Tumorigenesis of lymphocytes	-0.81	38.3028
							S100A4	3.545	2.76195		Brain tumor	1.527	38.2815
							TLR4	2.429	2.74473		Hematologic cancer	-0.643	37.9031
							ASXL2	2.111	2.74473		Hematologic cancer of cells	-0.406	37.7986
							RB1	2.346	2.73518		Lymphohematopoietic cancer	-0.427	37.7375
							vorinostat	2.044	2.72584		Neoplasia of blood cells	-0.285	37.219
							W146	2	2.68825		Lung carcinoma	-1.618	37.1986
							CREB3L4	2	2.68825		Myeloid or lymphoid neoplasm	-0.534	36.9066
							HYAL1	2	2.68825		Hematological or lymphatic system tumor	0.051	36.8962
							LHX1	2.831	2.66959		Hematopoietic neoplasm	-0.14	36.6968
							inosine	3.023	2.61439		Lymphohematopoietic neoplasia	-0.043	36.4485
							enterotoxin B	2.071	2.59346		Breast or ovarian cancer	1.61	34.9101
							NFKB1	3.247	2.59176		Multiple cancers	1.746	34.6478
							COTI-2	2.236	2.5867		Glucose metabolism disorder	-1.204	34.426
							RBL2	3.62	2.53611		Skin carcinoma	-0.492	34.3799
							AIRE	2.272	2.52143		Non-small cell lung carcinoma	-1.596	34.1085
							IFN alpha/beta	2.074	2.52143		Extraadrenal retroperitoneal tumor	1.121	33.6576
							IKK (complex)	2.509	2.51428		Malignant neoplasm of retroperitoneum	0.673	33.4737
							NFE2L2	3.744	2.50584		Liver tumor	-1.82	32.9281
							glucagon	2.036	2.49485		Hepatobiliary neoplasm	-1.932	32.6778
							WT1	2.024	2.48945		Endocrine pancreatic dysfunction	1.785	32.6216
							polyunsaturated fatty acids	2.157	2.44855		Diabetes mellitus	1.785	32.4283
							KLF13	2.15	2.44855		Quantity of blood cells	1.501	32.1611
							Pde4	2.345	2.4389		Non-colon gastrointestinal cancer	-1.555	31.4486
							alvespimycin	2.209	2.4389		Quantity of leukocytes	1.489	31.2815
							camptothecin	2.473	2.42829		Astrocytoma	0.971	31.1367
							CLEC1B	2.401	2.38091		High grade astrocytoma	0.971	30.9101
							Hbb-b2	2.714	2.30539		Necrosis	1.096	30.6576
							SIX5	2.345	2.29414		Upper gastrointestinal tract tumor	-0.792	30.6216
							ETS1	2.054	2.27654		Development of malignant neoplasm of lung	-1.369	30.3872
							NFATC1	2.151	2.26922		Upper gastrointestinal tract cancer	-1.937	30.3565
							doxorubicin	3.245	2.24412		Development of lung carcinoma	-1.369	30.1694
							MYD88	3.169	2.18442		Development of non-small cell lung carcinoma	-0.843	30.1681
							Complement	2.433	2.16941		Development of lung tumor	-1.772	29.9626
							dimethyl sulfoxide	2.102	2.15119		Tumorigenesis of non-small cell lung carcinoma	-1.37	29.9508
							CSF1R	2.354	2.15058		Nonsquamous tumor	-1.044	29.8268
							ethidium	2	2.13371		Lung adenocarcinoma	-1.044	29.7773
							Pam3-Cys-Ser-Lys4	2.533	2.10735		Nonsquamous non-small cell lung carcinoma	-1.044	29.7375
							TGM2	2.362	2.10347		Benign lesion	-1.729	28.0762
							ASPSCR1-TFE3	2.449	2.09474		Lymphoma	-0.435	27.8041
							IL11RA	2.158	2.04144		Breast or ovarian carcinoma	1.36	27.5751
							STK4	2.123	2.03527		Squamous cell tumor	-0.53	26.8508
							KIF3A	2.596	2		Gastroesophageal cancer	-1.98	26.7959
							superoxide	2.433	1.97881		Prostatic tumor	0.145	26.7905
							GSN	2.037	1.97881		Lymphoreticular neoplasm	-0.023	26.5638
							IRF8	2.335	1.96257		Squamous-cell carcinoma	-0.854	26.5186
							EDN1	2.041	1.96257		Neoplasia of epithelial cells	-1.303	26.4698
							glucocorticoid	2.005	1.95861		Prostate cancer	-0.464	26.2741
							OTX2	2.249	1.95468		Ductal carcinoma	-0.522	26.266
							zimelidine	2	1.95078		Invasive tumor	0.448	26.2573
							SLC13A1	2.985	1.8962		Malignant neoplasm of male genital organ	-0.464	26.0348
							BMP4	2.367	1.8962		Male genital neoplasm	0.226	25.9508
							DYRK1A	2.815	1.87289		Ovarian cancer	1.067	25.5058
							LOX	2.361	1.87289		Gonadal tumor	-1.039	25.451
							PDGFC	2.263	1.87289		Benign Tumors	-1.679	25.4078
							LTB	2.018	1.87289		Pancreatobiliary tumor	1.138	25.3161
							Stat3-Stat3	2.47	1.86967		Apoptosis	1.432	25.1331
							RBL1	2.725	1.84771		Ovarian tumor	-1.145	25.059
							MBOAT7	2.236	1.83863		Gastric lesion	-0.711	24.7213
							COL17A1	2.2	1.83863		Development of body trunk	1.963	24.6696
							ETS2	2.04	1.83565		Stomach tumor	-0.478	24.6271
							EIF4E	2.059	1.82391		Quantity of myeloid cells	-1.276	23.8894
							ZNF503	2.333	1.80967		Breast cancer	1.6	23.7033
							2,4,5,2',4',5'-hexachlorobiphenyl	2.6	1.75449		Cerebral disorder	-0.242	23.4711
							E2F6	2.714	1.74958		Urinary tract cancer	0.57	23.4449
							n-3 fatty acids	2.358	1.73518		Rheumatic Disease	0.84	23.4089
							SLC39A14	2	1.70334		Cancer of head	0.245	23.3401
							miR-24-3p (and other miRNAs w/seed GGCUCAG)	2.263	1.67985		Advanced stage tumor	0.457	23.1349
							bosutinib	2.433	1.66959		Advanced malignant tumor	0.457	23.0496
							pembrolizumab	2.887	1.65956		Urinary tract tumor	-0.476	22.8861
							8-hydroxyeicosapentaenoic acid	2.236	1.65758		Mammary tumor	1.293	22.8447
							LY-2510924	2.236	1.65758		Prostatic carcinoma	0.342	22.6904
							HCAR1	2.176	1.65758		Advanced extracranial solid tumor	1.794	22.5575
							corticosteroid	2.17	1.65758		Pancreatic cancer	-0.294	22.1261
							FXR ligand-FXR-Retinoic acid-RXRα	2.234	1.64589		Renal lesion	-0.536	21.9547
							phenobarbital	3.463	1.64397		Pancreatic mass	0.537	21.9136
							sodium chloride	3.165	1.64397		Pancreatic tumor	1.274	21.8894
							PLAGL1	2.047	1.61083		Pancreatic lesion	0.537	21.8416
							PRKCZ	3.092	1.59346		Motor dysfunction or movement disorder	-1.446	21.8297
							KDM6A	2.354	1.59176		Mature lymphocytic neoplasm	-1	21.8069
							bee venom	3.027	1.59007		Disorder of pregnancy	-1.841	21.7825
							ADM2	2.621	1.58838		Pancreatic carcinoma	-0.339	21.5214
							TLR7/8	2.714	1.5867		Movement Disorders	-1.694	21.4609
							TREM2	2.93	1.54975		Inflammation of respiratory system	-1.493	20.9872
							oxysterol	2.406	1.5376		Inflammation of respiratory system component	-1.189	20.8357
							TNFRSF6B	2.207	1.5376		Arteriosclerosis	0.769	20.4389
							GnRH-A	3.006	1.52871		Leukemia	-0.627	20.3768
							palbociclib	2.514	1.52433		Cellular infiltration	1.174	20.2967
							AICAR	3.082	1.52288		Extrapulmonary squamous cell carcinoma	-0.8	19.9066
							Klrk1	2.438	1.51145		Development of sensory organ	1.524	19.8861
							CTNNBIP1	2.224	1.50307		Atherosclerosis	0.806	19.8861
							TIGIT	2.194	1.50307		Inflammation of joint	1.326	19.7986
							NPC1L1	2	1.50031		Extrapancreatic neuroendocrine tumor	-1.446	19.7721
							GW 4064	2.299	1.4908		Differentiation of connective tissue cells	0.842	19.767
							FST	2.203	1.45469		Concentration of lipid	1.088	19.7423
							WWTR1	2.824	1.451		Benign pelvic disease	-0.651	19.6326
							NKX2-2-AS1	2.121	1.44855		Advanced malignant solid tumor	1.389	19.58
							GSK2816126	2.366	1.44733		Vaso-occlusion	-0.349	19.5258
							corticosterone	2.159	1.43771		Liquid tumor	-0.347	19.5186
							INT-767	2.415	1.41794		Peripheral vascular disease	-0.488	19.5017
							PRMT1	3.372	1.39794		Abnormality of limb	0.097	19.4377
							SOX11	2.715	1.37469		Myelodysplastic syndrome or leukemia	-0.627	19.3655
							PXR ligand-PXR-Retinoic acid-RXRα	2.258	1.36957		Systemic autoimmune syndrome	0.447	19.3045
							BMS-690514	2.333	1.35655		Quantity of phagocytes	-0.743	19.0942
							MAFB	2.953	1.33161		Occlusion of blood vessel	-0.161	19.0706
							PDGFA	2	1.33068		Development of neurons	1.564	19.0458
							baicalin	2.926	1.32057		Hepatocellular carcinoma	-1.421	18.9031
							neomycin	2.449	1.30892		Neuroendocrine tumor	-0.618	18.7878
							ethoxyquin	2.369	1.30892		Cerebrovascular dysfunction	-0.624	18.7645
							USP19	2.01	1.28483		Occlusion of artery	0.1	18.6635
							lenalidomide	2.228	1.24336		Lymphocytic leukemia	-0.876	18.5331
							U18666A	2.2	1.24336		Upper urinary tract tumor	-0.048	18.4449
							deferoxamine	2.157	1.18046		Head and neck squamous cell carcinoma	-0.152	18.3546
							PTPN11	2.096	1.1463		Renal tumor	-0.048	18.2899
							DGAT1	2	1.1343		Formation of renal lesion	0.243	18.2873
							Interferon alpha	2.366	1.12436		Brain cancer	0.692	18.2168
							MTA3	2.216	1.11919		Renal cancer	1.387	18.1469
							mirdametinib	2.925	1.0804		Malignant neoplasm of aerodigestive tract	-1.067	18.1035
							telmisartan	2.065	1.07572		Metastasis	0.349	17.8508
							pioglitazone	3.639	1.07417		Cellular infiltration by leukocytes	1.081	17.7932
							Col17a1	2	1.06248		Development of renal tumor	1.067	17.71
							naltrexone	2.213	1.03527		Aggregation of cells	1.882	17.6478
							TWIST2	2.122	1.01954		Non-Hodgkin lymphoma	0.057	17.6198
							zVAD-FMK	2.086	0.970616		Infarction	-0.874	17.5867
							GAS5	2.412	0.958607		Chronic inflammatory disorder	-1.235	17.4318
							THPO	2.01	0.943095		Development of central nervous system	1.553	17.4134
							arsenic trioxide	4.135	0.88941		Survival of organism	1.978	17.3737
							memantine	2.36	0.860121		Proliferation of blood cells	0.443	17.3151
							HIPK2	2.336	0.853872		Discomfort	-0.325	17.1051
							cinnamaldehyde	2.602	0.850781		Breast carcinoma	1.36	17.0419
							CLU	2.091	0.826814		Quantity of connective tissue	0.44	16.983
							TFAM	2.236	0.79588		Invasive cancer	-0.426	16.8996
							AMPK	2.115	0.774691		Acute leukemia	-0.707	16.4157
							N-carbobenzyloxy-leucine-leucine-norvalinal	2	0.774691		Sensation	1.093	16.3883
							potassium chloride	2.003	0.767004		Respiratory system development	1.636	16.3768
							IL22	2.104	0.764472		Quantity of granulocytes	-0.664	16.3768
							IRF2	2.982	0.735182		Hypertrophy	-1.374	16.3575
							ARRB2	2.155	0.686133		Growth of connective tissue	1.627	16.2565
							luteolin	2.782	0.681937		Disorder of coronary artery	-0.339	16.0186
							LRP6	2.456	0.681937		Inflammation of central nervous system	0.17	16.0114
							NOTCH2	2.035	0.573489		Proliferation of lymphatic system cells	0.764	15.9957
							piceatannol	2.2	0.519993		Abnormality of heart ventricle	0.303	15.9666
							Rp-cAMPS	2	0.519993		Growth of epithelial tissue	0.566	15.9245
							metformin	2.028	0.486782		Benign connective or soft tissue neoplasm	-1.067	15.9136
							biochanin A	2	0.47237		Neurotransmission	0.943	15.8697
							CTSS	2.213	0.438899		Proliferation of immune cells	0.288	15.5623
							imatinib	3.621	0.428291		Metabolism of terpenoid	0.189	15.4989
							perchlorate	2	0.428291		Mature B-cell neoplasm	-1.446	15.3625
							sorafenib	2.565	0.37366		Visceral metastasis	1.212	15.3429
							IL25	2.023	0.368556		Stroke	-0.399	15.2541
							PAX6	2.465	0.344862		Fibrosis	0.188	15.224
							PRKAA	2.038	0.340084		Growth of nervous tissue	1.726	15.0809
							histone deacetylase inhibitor	2.2	0.331614		Quantity of steroid	1.244	14.983
							eflornithine	2.57	0.302771		Non-traumatic arthropathy	0.21	14.9393
							IRF4	2.423	0.29073		Sensory system development	1.775	14.8861
							VIP	2.88	0		Formation of muscle	1.11	14.8827
							HNF4A	2.693	0		Proliferation of connective tissue cells	1.833	14.8697
							vitamin D	2.219	0		Blue round small cell tumor	-0.126	14.8297
							DDX25	2.097	0		Immune response of brain	0.165	14.8041
							Ubiquitin	2	0		Mass of organism	1.636	14.8013
							PRKCG	2	0		Assembly of cells	0.204	14.762
											Invasion of cells	-0.179	14.6576
							aflatoxin B1	-2.828	32.0625		Morphogenesis of neurons	1.409	14.6289
							ERBB2	-3.09	21.3354		Encephalitis	-0.023	14.585
							halofuginone	-2.154	16.4724		Blood pressure	-1.371	14.5544
							KDM1A	-3.467	16.4535		Concentration of fatty acid	0.133	14.5436
							CKAP2L	-5.145	15.5654		Metastatic solid tumor	1.186	14.4365
							CCND1	-3.898	14.821		Neuritogenesis	1.409	14.3799
							FOXM1	-2.043	13.3726		B-cell lymphoma	-1.8	14.3556
							ADAM12	-2.805	12.6459		Development of genitourinary system	0.74	14.2434
							PTGER2	-4.167	12.4437		Neurological signs	-0.932	14.1391
							HRAS	-2.274	11.9626		Growth of lesion	-0.656	14.0894
							RABL6	-5.831	11.6537		Neuromuscular disease	0.058	13.9747
							KRAS	-2.603	11.3958		Proliferation of mononuclear leukocytes	0.434	13.9626
							AREG	-2.218	11.327		Proliferation of lymphoid cells	0.078	13.9469
							Alpha catenin	-5.64	11.2418		Growth of tumor	-0.683	13.9393
							EZH2	-2.689	11.2343		Cell movement of macrophages	1.583	13.9136
							SCAP	-2.801	10.6421		Subcutaneous tumor	0.519	13.8861
							mifepristone	-4.09	10.5719		Overweight disorder	-0.683	13.8386
							EP400	-3.969	10.5654		Quantity of antigen presenting cells	0.129	13.7645
							LY294002	-2.032	10.3487		Proliferation of lymphocytes	0.132	13.7328
							U0126	-2.007	9.37059		Cellular infiltration by myeloid cells	0.992	13.6696
							PCLAF	-3.05	8.95078		Endothelial cell development	0.251	13.6383
							isoquercitrin	-3.058	8.94309		Benign oral disorder	-0.088	13.6308
							10E,12Z-octadecadienoic acid	-2.642	8.94309		Quantity of bone	-0.545	13.5768
							MITF	-2.039	8.92812		Hereditary connective tissue disorder	-0.884	13.4908
							lysophosphatidylcholine	-3.053	8.6073		Obesity	-0.683	13.4724
							H2AZ1	-3.606	8.47625		Nociception	0.708	13.3872
							SB203580	-3.318	8.37986		Osteoarthritis	-0.186	13.2782
							FKBP10	-3.024	8.25104		Cell movement of tumor cell lines	0.722	13.2204
							atorvastatin	-2.257	8.16749		Familial psychiatric disease	0	13.1385
							aspirin	-3.115	8.08619		Disorder of basal ganglia	0.382	13.1215
							Mek	-2.24	7.7167		Benign uterine disease	-0.651	13.1124
							HGF	-3.301	7.4045		Proliferation of neuronal cells	1.742	13.0793
							miR-146a-5p (and other miRNAs w/seed GAGAACU)	-2.711	7.24949		Development of cardiovascular tissue	0.464	12.9208
							MAP2K5	-3.17	7.22185		Myocardial infarction	-0.587	12.6696
							propylthiouracil	-2.431	6.62893
							TBX2	-5.375	6.37263
							LCN2	-2.856	6.27491
							dinoprost	-2.246	6.23284
							SREBF2	-2.219	6.14997
							LIN9	-3.552	6.0348
							PSMB11	-3.363	5.86967
							EWSR1-FLI1	-2.961	5.83268
							miR-335-3p (miRNAs w/seed UUUUCAU)	-2.324	5.76195
							APOE	-2.08	5.54363
							SPRY1	-2.566	5.44855
							GRIN3A	-2	5.42481
							PDLIM2	-3.053	5.19247
							(-)-norephedrine	-3.162	5.16685
							TARDBP	-3.54	5.1349
							mir-29	-2.774	5.08566
							CBX5	-2.898	4.98297
							TSC2	-2.052	4.93554
							SMAD7	-2.29	4.73049
							miR-199a-5p (and other miRNAs w/seed CCAGUGU)	-2.223	4.66154
							CASR	-2.774	4.62893
							valsartan	-2.018	4.5376
							LPIN1	-2.074	4.52433
							HOXA3	-2.21	4.50584
							NRIP1	-2.351	4.32239
							SB-431542	-2.675	4.266
							MED13	-2.254	4.21538
							COPS5	-2.101	4.17522
							tyrphostin AG490	-2.765	4.16241
							miR-338-3p (miRNAs w/seed CCAGCAU)	-2.324	4.09691
							E2f	-4.379	4.06048
							mibolerone	-2.42	4.03527
							SUZ12	-3	3.97062
							4-nitroquinoline-1-oxide	-2.985	3.86967
							particulate matter	-2.621	3.86012
							gentamicin	-2.559	3.83863
							C4BP	-2.449	3.66959
							miR-29b-3p (and other miRNAs w/seed AGCACCA)	-2.333	3.57349
							5A apoA-I mimetic peptide	-2.828	3.55129
							E2F3	-2.451	3.49349
							RPTOR	-2.06	3.35458
							enalapril	-2.296	3.25806
							DBI	-2.449	3.23136
							FAS	-2.342	3.22988
							immethridine	-2.714	3.21183
							MYT1	-2.333	3.14448
							ABCG1	-2.048	3.13847
							birabresib	-2.683	3.12843
							methapyrilene	-2.683	3.10458
							SOX3	-2.558	3.04818
							DMH1	-2.121	3.03905
							TXNRD1	-3.191	2.98297
							SIN3A	-2.236	2.97881
							CCN5	-3.208	2.96658
							RUNX3	-2.437	2.96658
							ST13	-2.213	2.95861
							ETV6-RUNX1	-3.238	2.93554
							GSR	-3.592	2.91722
							FUS-DDIT3	-2.537	2.91722
							miR-30c-5p (and other miRNAs w/seed GUAAACA)	-2.06	2.84466
							VDR	-2.083	2.84164
							mir-135	-2.934	2.76195
							RBPJ	-3.348	2.75449
							N-acetyl-L-cysteine	-2.682	2.73518
							DCX	-2	2.68825
							TASP1	-2.236	2.62525
							hesperetin	-2.236	2.62525
							Sb202190	-2.13	2.61979
							E2F1	-2.24	2.60033
							NELFCD	-2.236	2.5867
							ONECUT2	-2.2	2.5867
							PSMC3IP	-2.2	2.5867
							LRP1	-2.746	2.51999
							26s Proteasome	-2.291	2.39903
							TAL1	-2.819	2.35262
							IKZF2	-3.317	2.29073
							NELFA	-2.236	2.29073
							NELFE	-2.236	2.29073
							advanced glycation end-products	-2.325	2.19246
							mir-127	-2.436	2.16941
							4-(2-aminoethyl)benzenesulfonylfluoride	-2.53	2.13194
							SOX1	-2.065	2.10127
							ulixertinib	-2.236	2.04528
							calmidazolium	-2.2	2.04528
							miR-34a-5p (and other miRNAs w/seed GGCAGUG)	-2.077	2.00745
							NAA10	-2.411	1.98297
							KLF6	-2.57	1.97062
							Alpha 1 antitrypsin	-2	1.95078
							NPR1	-2.377	1.91721
							SCD	-2.053	1.8962
							mir-33	-2.789	1.87289
							rosuvastatin	-2.55	1.86967
							SMOC2	-2.236	1.83863
							DSP	-2.607	1.83565
							finerenone	-2.449	1.81816
							MM-401	-2	1.70334
							ZEB2	-2.173	1.64207
							mir-10	-2.238	1.61798
							SIRT2	-2.121	1.54363
							EGLN	-2.611	1.51999
							GMNN	-2.065	1.51999
							NCSTN	-3.098	1.51145
							asoprisnil	-2.538	1.51145
							vitamin E	-2.384	1.51004
							SAHM1	-2.111	1.43771
							ARHGDIG	-2.449	1.41794
							acyclic retinoid	-2.423	1.41794
							E2F2	-3.101	1.37366
							CA4	-2.121	1.36051
							MAP3K4	-2	1.33068
							ARID4B	-2	1.33068
							DDIT3	-2.687	1.28988
							S100A6	-2.828	1.27819
							CNR2	-2.138	1.27819
							clopidogrel	-2.5	1.25181
							AIM2	-2.155	1.14327
							Mir200	-2.426	1.11861
							PTGIR	-2	1.06248
							Fc gamma receptor	-2.134	1.06098
							KDM2B	-2.157	1.02045
							FOXD2-AS1	-2	0.954677
							DDIT4	-2.219	0.946922
							acrolein	-2.15	0.79588
							SDHB	-2	0.774691
							KIF1B	-2	0.774691
							ENPP2	-2	0.774691
							HOXB13	-2.449	0.655608
							NR1D1	-2.219	0.645892
							CA9	-2	0
							PML	1.997	1.20412
							TPH1	1.994	5.97881
							cyclooxygenase	1.993	3.68403
							Am 580	1.993	5.5391
							xanthine	1.989	2.7122
							ARHGAP5	1.987	1.50031
							ITK	1.987	5.22548
							salmonella minnesota R595 lipopolysaccharides	1.986	2.06098
							2-arachidonoylglycerol	1.985	2.13371
							PTGER4	1.983	5.7122
							FOXO3	1.983	8.17718
							R 59022	1.982	1.50031
							CASP3	1.982	0
							MOGAT1	1.982	1.06248
							CPE	1.982	0.341035
							ITIH1	1.982	0.774691
							EFNB2	1.982	0.634512
							YY2	1.982	0.946922
							TDGF1	1.982	1.33068
							J11-Cl	1.982	1.18642
							methylpiperidinyl-3b-hydroxycholenamide	1.982	3.33255
							QRFP	1.981	2.95861
							rhodamine 6G	1.98	1.70334
							Fe2+	1.98	1.06248
							isotretinoin	1.978	1.42366
							ATF2	1.976	2.13847
							ANGPT2	1.973	7.01547
							PTGDR2	1.973	0.774691
							isoprenaline	1.97	1.43771
							fenretinide	1.97	0
							FN1	1.97	1.6925
							L-tryptophan	1.969	0.38934
							cyanidin 3-O-glucoside	1.969	1.70334
							CD81	1.969	0.320572
							2,2'-dipyridyl	1.969	2.2644
							MXI1	1.964	1.5376
							resolvin E1	1.964	1.04479
							olaparib	1.964	3.55284
							PEX5L	1.964	3.86012
							vitamin K2	1.964	1.83565
							TCR	1.964	0.829738
							histamine	1.962	1.64397
							linalool	1.961	1.58838
							hemin	1.96	3.67572
							RV 538	1.96	0.954677
							ferric ammonium citrate	1.954	0.860121
							LINC00662	1.951	0.774691
							DOT1L	1.951	0.67162
							SAT1	1.951	0.860121
							myricetin	1.951	0.701147
							POU2F2	1.951	3.61261
							Creb	1.951	3.60555
							MAPT	1.949	2.51999
							lysophosphatidylinositol	1.941	1.73518
							taurine	1.941	0.686133
							ATF1	1.94	0.37366
							hexamethylene bisacetamide	1.937	0.388277
							TEC	1.933	1.33068
							HMGA1	1.932	4.63639
							HSPA9	1.929	1.16178
							TNFAIP6	1.929	3.58004
							Esrra	1.922	0.744727
							Calcineurin protein(s)	1.921	2.45469
							trans-cinnamaldehyde	1.913	1.27819
							BCYRN1	1.912	0.605548
							HNRNPA2B1	1.912	9.46597
							leukotriene D4	1.909	2.3439
							ZEB1	1.899	3.95468
							EFNA2	1.897	0.681937
							TGFB1	1.892	40.2636
							NPPA	1.89	0.79588
							N-(1-carbamoyl-2-phenyl-ethyl) butyramide	1.89	1.83565
							ALOX15	1.889	2.08831
							bisphenol A	1.886	2.50169
							mir-223	1.883	6.46471
							HDAC5	1.864	3.74958
							GNAQ	1.863	4.16877
							fulvestrant	1.862	8.24184
							LTA	1.861	2.5817
							PDGF BB	1.861	11.284
							IL12 (complex)	1.858	3.86012
							IL17A	1.858	6.84466
							RASSF1	1.858	5.79049
							CD4	1.854	2.29073
							tert-butyl hydroperoxide	1.845	2.76195
							IL21	1.834	3.91722
							tributyrin	1.833	3.5784
							cigarette smoke	1.832	4.2161
							MERTK	1.832	3.20273
							tetradecanoylphorbol acetate	1.83	9.10292
							CALCA	1.828	3.20412
							hydroxypropyl-beta-cyclodextrin	1.822	1.70774
							CCL2	1.805	5.67366
							sodium bisulfide	1.795	0.377786
							SAMSN1	1.789	1.4023
							CSHL1	1.786	0
							genistein	1.785	5.18509
							ZC3H12A	1.782	0.879426
							CD2	1.78	1.73755
							NPY	1.773	0.309804
							DMD	1.772	5.77989
							C/EBP	1.765	2.04144
							RPS6KA3	1.762	1.41794
							hemoglobin	1.761	1.41794
							Collagen(s)	1.761	1.24185
							daunorubicin	1.758	0.386158
							TNFSF11	1.758	2.33442
							etanercept	1.757	0.962574
							VitaminD3-VDR-RXR	1.756	1.5157
							TARBP2	1.755	1.5376
							22(R)-hydroxycholesterol	1.754	3.07212
							ELF3	1.754	2.79317
							FSH	1.754	1.9914
							PF4	1.753	0.659556
							HLF	1.732	2.38091
							T 0070907	1.732	2.62525
							KCNK9	1.732	1.90658
							PLG	1.724	2.17328
							NKX2-1	1.72	11.2596
							RARG	1.72	3.08831
							TEF	1.718	1.33068
							phytohemagglutinin	1.718	2.71444
							RET	1.718	3.06702
							rolipram	1.713	1.51145
							CAMK2D	1.709	1.66959
							IL4R	1.709	1.4908
							KEAP1	1.709	3.07212
							ADCYAP1	1.708	3.94692
							NADPH oxidase	1.706	3.07624
							PAX5-ELN	1.698	4.37263
							Cxcl3	1.698	2.62525
							Gcg	1.698	2.49485
							CD3	1.691	1.3947
							Irgm1	1.69	7.38195
							LGR5	1.69	7.05159
							RORC	1.681	9.81248
							IGF1	1.68	15.8416
							GW3965	1.679	8.69037
							butyric acid	1.674	4.70997
							Ige	1.674	4.00745
							PSEN1	1.674	1.91364
							EDNRA	1.673	3.27984
							epoprostenol	1.673	2.30539
							KLK5	1.671	1.5376
							TCF4	1.671	4.39794
							BHLHE40	1.67	3.81248
							RELA	1.669	3.49894
							SMARCE1	1.667	3.46471
							AGPAT2	1.664	1.41794
							HOXA9	1.654	1.83268
							CEBPE	1.65	7.13966
							LIPE	1.65	9.50864
							lead acetate	1.649	1.50031
							indomethacin	1.646	5.20343
							TG	1.64	3.65561
							ABCA1	1.639	3.98716
							JUN	1.638	7.25337
							anisomycin	1.634	1.61083
							ACTN4	1.633	1.30892
							metyrapone	1.633	1.30892
							H1-6	1.633	2.95468
							VGLL3	1.633	1.41794
							IDH1	1.633	2.32698
							H1f1	1.633	2.95468
							CAV1	1.632	1.39686
							E. coli B5 lipopolysaccharide	1.631	5.28651
							FOXA2	1.626	12.2503
							MEF2A	1.624	2.52143
							TEAD4	1.62	4.45593
							fluoxetine	1.619	1.47108
							SMARCA2	1.616	1.34969
							TSHZ3	1.613	2.3439
							entinostat	1.606	2.38195
							MXD1	1.606	1.62342
							IL9	1.606	1.30364
							LEF1	1.602	5.77211
							FGF2	1.602	10.0443
							exenatide	1.592	1.43415
							TNFSF4	1.591	1.36051
							OGA	1.59	10.9469
							TO-901317	1.583	7.62525
							MLX	1.574	3.58004
							BRCA1	1.572	4.04624
							ARRB1	1.571	2.82974
							RPS6KA4	1.571	1.50307
							N-nitro-L-arginine methyl ester	1.569	2.86967
							F2R	1.564	3.14874
							PTH	1.561	6.49214
							cytokine	1.559	3.69897
							NFATC3	1.555	2.94692
							HTT	1.551	5.51428
							nitric oxide	1.544	2.0348
							IL23	1.542	1.73518
							ROCK1	1.539	2.19654
							NDUFA13	1.536	1.98297
							FOXO4	1.532	5.77469
							CX3CL1	1.53	9.82391
							DSCAM	1.528	1.73755
							OSMR	1.528	3.32331
							desmosterol	1.526	4.63078
							ALDH1A1	1.526	2.82102
							MYF6	1.52	3.88273
							SMAD3	1.511	2.15243
							NPPB	1.509	2.24109
							bezafibrate	1.508	4.01502
							SS18	1.508	1.83863
							MARK2	1.508	2.76195
							Calcineurin A	1.504	2.13194
							FASN	1.499	3.18575
							TNFSF9	1.495	2
							nicotine	1.494	1.36653
							PLK1	1.49	1.52433
							PSEN2	1.488	3.14874
							HDAC2	1.488	4.2993
							CTR9	1.488	1.87289
							EGR2	1.486	4.23136
							NR3C1	1.486	6.08355
							CTNNB1	1.484	13.6021
							MTDH	1.482	1.43415
							IL6R	1.481	2.18776
							JUNB	1.472	2.79048
							3-deazaneplanocin	1.471	1.56703
							ACACB	1.463	3.86967
							Sox2ot	1.461	1.36552
							S1PR2	1.459	1.30892
							buthionine sulfoximine	1.458	2.19654
							TRPV1	1.458	1.98297
							BMP2	1.456	3.62525
							MAS1	1.455	2.38091
							FGFR2	1.45	4.95468
							LGALS1	1.449	1.54363
							mesalamine	1.446	1.65758
							D-fructose	1.446	4.65365
							arotinoid acid	1.441	1.54363
							RPS6KA5	1.438	1.47886
							CLEC11A	1.437	1.41567
							FZD8	1.431	1.97881
							MAP2K1	1.422	4.01011
							L-carnitine	1.414	2.44855
							GATA6	1.411	5.92812
							urea	1.41	1.33068
							ITGB5	1.406	2.04528
							AMBRA1	1.4	1.36552
							Raf	1.4	2.77211
							ARHGAP21	1.387	2.15058
							risperidone	1.387	1.44855
							(Z,E)-5-(4-ethylbenzylidine)-2-thioxothiazolidin-4-one	1.387	1.50307
							valine	1.387	2.04528
							HDL-cholesterol	1.387	2.55752
							CD53	1.387	1.83863
							epinephrine	1.386	3.27819
							levothyroxine	1.385	2.67572
							FGF8	1.385	5.56067
							GH1	1.384	2.33914
							MAP2K3	1.382	3.00656
							diethylstilbestrol	1.377	20.2733
							TNFRSF4	1.376	2.03527
							FOSL2	1.369	1.53611
							ginsenoside Rb1	1.363	2.7122
							LECT2	1.362	1.50307
							IL15	1.355	3.1707
							MAP3K3	1.352	2.29414
							TNFRSF11A	1.348	2.13668
							ELOVL5	1.343	2.88941
							5-fluoro-2-hydroxycinnamaldehyde	1.342	3.44491
							5-fluoro-2-benzoyloxycinnamaldehyde	1.342	3.44491
							perhexiline	1.342	1.50307
							chlorcyclizine	1.342	1.65758
							STAT1/3/5 dimer	1.342	1.65758
							BMS-754807	1.342	1.83863
							18-alpha-glycyrrhetinic acid	1.342	3.44491
							NR1D2	1.342	1.36552
							RUNX1-RUNX1T1	1.342	4.87943
							HOXA7	1.334	2.19654
							ACVRL1	1.331	1.51145
							GCG	1.328	2.11577
							phenylbutazone	1.327	1.61083
							POU2F1	1.327	3.21396
							NOS1	1.327	1.54363
							Rb	1.325	2.88941
							chitin	1.322	2.94692
							GLI1	1.321	11.6091
							MEF2	1.32	2.24109
							TRIB1	1.319	1.65758
							IFNAR1	1.315	3.33255
							TSC1	1.311	1.78781
							SOST	1.298	2.02872
							EN1	1.294	3.03905
							E2F4	1.294	6.11805
							racemic flurbiprofen	1.293	2.29073
							NR1H4	1.293	6.82102
							TNFSF14	1.29	1.51145
							CD47	1.29	1.36051
							RUNX2	1.285	3.98297
							LXR ligand-LXR-Retinoic acid-RXRα	1.284	1.50307
							E2F8	1.283	7.40231
							concanavalin a	1.279	1.31876
							caffeine	1.278	2.77211
							ITGB6	1.274	1.5376
							IGF1R	1.274	3.34104
							HMOX1	1.272	4.80967
							FOXC2	1.268	2.24795
							ERK1/2	1.266	4.94309
							RNY3	1.265	2.451
							bromobenzene	1.265	1.64207
							fenamic acid	1.264	1.70115
							chloroquine	1.263	2.16941
							zinc	1.26	2.80967
							STAT5A	1.258	8.59688
							F3	1.252	2.77211
							MIF	1.251	2.66154
							O6-benzylguanine	1.248	2.04528
							CCL11	1.247	2.49485
							JAK1/2	1.243	2.23958
							imipramine	1.238	1.36051
							estrogen	1.236	9.03245
							GLP1R	1.231	2.5867
							HDAC1	1.225	8.75203
							1810019D21Rik	1.225	5.97062
							L-methionine	1.217	3.01818
							16,16-dimethylprostaglandin E2	1.217	1.65758
							troglitazone	1.216	7.27165
							SASH1	1.213	1.58503
							icatibant	1.213	1.50307
							Hsp70	1.213	1.88273
							HOXC8	1.207	3.63451
							ABL2	1.199	1.70334
							FOXA1	1.195	4.23136
							chrysotile asbestos	1.193	2.74473
							2-[[4-[(e)-styryl]phenoxy]methyl]oxirane	1.192	3.33255
							ID1	1.19	1.58503
							GTF2IRD1	1.183	1.5867
							RIPK2	1.18	2.23958
							Hoxa11os	1.177	1.50031
							reserpine	1.176	2.30539
							MMP1	1.162	2.03058
							WNT7A	1.16	2.29414
							mir-185	1.158	2.95468
							ADAM10	1.155	2.19246
							ERG	1.154	4.85078
							SNCG	1.154	2.68825
							RARB	1.154	3.03012
							ITGA5	1.147	2.91722
							prexasertib	1.147	2.38616
							APP	1.147	7.14448
							FYN	1.145	4.65365
							thioridazine	1.134	1.83565
							VSIR	1.134	2.13371
							NDST2	1.131	2.68825
							PDGFB	1.13	3.62709
							NFIX	1.129	3.04624
							IL7	1.128	2.32975
							Mapk	1.127	1.63827
							PDCD1	1.123	1.32606
							CLDN7	1.122	1.96257
							Ap1	1.121	4.90658
							TAC1	1.119	3.09854
							liraglutide	1.118	1.83565
							CD38	1.112	3.03716
							fatty acid	1.112	1.82391
							promegestone	1.111	1.95078
							sulindac sulfide	1.103	1.71444
							ochratoxin A	1.102	1.64589
							8-bromo-cAMP	1.097	19.6968
							TLR9	1.095	1.67162
							KDM3B	1.091	4.13906
							5-O-mycolyl-beta-araf-(1->2)-5-O-mycolyl-alpha-araf-(1->1')-glycerol	1.091	1.99568
							fibric acid derivative	1.09	1.37779
							LDLR	1.09	17.1857
							EBF1	1.09	3.19382
							5-N-ethylcarboxamido adenosine	1.086	2.32331
							testosterone	1.086	3.81531
							CYBB	1.086	2.91722
							Z-LLL-CHO	1.085	3.53313
							ZBTB7B	1.085	1.47625
							SIK1/SIK1B	1.081	1.33068
							MMP9	1.079	3.13136
							CUL3	1.077	4.79588
							FHL2	1.072	1.73518
							NR1H3	1.069	26.8477
							Li+	1.067	1.70334
							Serpin	1.067	1.36552
							RASGRP4	1.067	1.95078
							2-mercaptoacetate	1.067	1.47886
							magnolol	1.067	1.41794
							DAB1	1.067	1.95078
							ZBTB17	1.067	15.7471
							ACSL5	1.066	3.6038
							SGK1	1.06	2.62342
							E. coli lipopolysaccharide	1.06	1.71444
							PAX3	1.06	9.21753
							PITX2	1.059	2.32148
							lysophosphatidic acid	1.058	2.73049
							NOX5	1.057	1.95078
							STAT6	1.057	8.15181
							POSTN	1.057	2.05948
							ethanol	1.056	6.51428
							ABCB6	1.056	1.73755
							MFAP5	1.055	6.83565
							SOX10	1.052	7.85387
							TNC	1.05	1.30364
							STAT5B	1.05	10.3915
							phencyclidine	1.049	1.50307
							vancomycin	1.044	5.17457
							Rxr	1.042	3.07624
							CALR	1.042	2.04144
							TOB1	1.041	3.02549
							NFIA	1.04	1.52143
							puromycin aminonucleoside	1.036	2.36552
							3,4,5,3',4'-pentachlorobiphenyl	1.034	1.99568
							MAPK11	1.034	1.43652
							EGF	1.034	7.73518
							Lh	1.032	1.31247
							TXNIP	1.03	2.5817
							PRKCD	1.03	4.31336
							isoproterenol	1.023	2.64397
							SUMO3	1.022	2.67162
							ADRB	1.021	2.35952
							EIF3E	1.02	2.50169
							SP3	1.018	9.55909
							FGF7	1.017	2.82102
							ISLR	1.016	1.74958
							topotecan	1.015	3.81531
							TGFB2	1.012	7.48017
							ETV5	1.01	7.66154
							sobetirome	1.009	2.04528
							streptozocin	1.009	3.86646
							XDH	1.009	3.34008
							EPRS1	1.004	1.95078
							sesamol	1	1.95078
							CYP3A	1	2.2644
							bendamustine	1	1.50031
							MEDAG	1	1.70334
							VIPAS39	1	1.95078
							GABARAPL1	1	1.61083
							KCNN4	1	1.33068
							ERCC4	1	1.70334
							GABARAP	1	1.52143
							LRRC8C	1	3.33255
							GABARAPL2	1	1.70774
							Gm20703	1	1.70334
							clomipramine	1	1.33068
							lipid	1	2.60555
							3-beta,17-beta-androstanediol	1	1.50031
							cyclopiazonic acid	1	1.66959
							GPAT3	1	1.70334
							ADIPOR2	1	1.33068
							STS	1	1.97062
							ZNF106	1	3.50724
							pravastatin	0.997	2.64397
							BMP10	0.995	7.23732
							DETA-NONOate	0.989	2.86646
							MYOF	0.988	1.98297
							PRMT5	0.987	1.45967
							DEF6	0.986	3.07624
							norepinephrine	0.981	3.60907
							IL5	0.977	3.82102
							conjugated linoleic acid	0.975	5.13727
							CBFB	0.974	1.49485
							LPL	0.973	1.60033
							everolimus	0.972	1.73755
							POU5F1	0.971	1.88941
							P2RY1	0.968	1.95078
							TNFSF12	0.96	2.54363
							SHH	0.96	3.767
							ML-193	0.958	1.50031
							miR-503-5p (miRNAs w/seed AGCAGCG)	0.956	1.83565
							CRKL	0.956	2.49757
							SB 216763	0.954	1.88273
							CpG oligonucleotide	0.952	2.09098
							MAPK9	0.951	3.66756
							TCL1A	0.95	3.48812
							phenylephrine	0.945	3.03245
							PCYT1A	0.942	3.38934
							PFKFB3	0.939	1.66959
							GAB2	0.938	2.13194
							hydrocortisone	0.936	6.7167
							CD40	0.934	1.59346
							6-hydroxydopamine	0.934	1.31426
							CSF3	0.934	5.84466
							PTK2B	0.933	2.44855
							finasteride	0.928	1.70553
							resveratrol	0.928	2.10127
							TNFRSF10B	0.927	1.70334
							AXL	0.925	3.48413
							JAK2	0.924	4.73049
							FGFR4	0.923	3.79317
							thyroid hormone	0.92	4.70334
							WNT1	0.912	3.48678
							IL2	0.911	12.2857
							MAC	0.91	1.52143
							IL3	0.909	2.43771
							12(S)-hydroxyeicosatetraenoic acid	0.908	1.70334
							hyaluronic acid	0.907	2.74715
							PPARG	0.906	6.26043
							HOXA11	0.905	1.58838
							CXCR4	0.903	2.47496
							ITGAV	0.903	2.8962
							KAT6A	0.902	9.13136
							S1PR1	0.902	1.70553
							1L-6-hydroxymethyl-chiro-inositol 2-(R)-2-O-methyl-3-O-octadecylcarbonate	0.896	2.38091
							monensin	0.896	1.83565
							palmitoleic acid	0.896	1.98297
							HOXD8	0.896	1.65758
							TGFBR1	0.896	2.95078
							MSC	0.895	1.68613
							WWOX	0.895	2.28567
							glutamine	0.892	1.35556
							tamoxifen	0.892	9.98716
							ATP	0.885	3.62525
							benzyl isothiocyanate	0.879	1.90658
							EHF	0.878	1.68613
							eicosapentenoic acid	0.876	6.86646
							PTGER1	0.876	2.16941
							RLN2	0.874	1.75449
							BMP6	0.871	2.73518
							ERBB3	0.871	5.77469
							allopurinol	0.865	1.49757
							RETN	0.862	2.17134
							mir-21	0.86	8.13312
							CXCL8	0.856	1.42251
							Fgf	0.853	2.24109
							WWTR1-CAMTA1	0.853	2.94692
							KLF2	0.853	7.57025
							SOX4	0.851	8.92812
							EIF4EBP3	0.849	1.50031
							PNPLA2	0.849	2.24185
							NMU	0.849	2.74473
							TGFB3	0.848	5.28567
							ERK	0.846	7.3019
							STING1	0.845	1.64207
							D-glucose	0.845	6.42946
							COL9A1	0.842	1.98297
							PTGS1	0.84	2.40121
							MAP3K8	0.834	5.56864
							calcimycin	0.833	1.30627
							GAS6	0.833	1.36051
							ATP2B2	0.832	1.97469
							kainic acid	0.831	2.6038
							3,3'-diindolylmethane	0.823	1.76195
							MUC4	0.82	1.83565
							GW501516	0.82	2.66959
							GPX8	0.816	2.9101
							TMPO	0.816	4.21254
							10-nitrooleate	0.816	1.66959
							IL7R	0.816	2.87943
							DUSP4	0.816	2.38091
							doxycycline	0.813	2.80134
							CCR5	0.811	1.43771
							ADAM17	0.81	2.10127
							FGFR3	0.808	1.36051
							FABP2	0.808	2.16941
							HMGA2	0.808	3.46471
							Pdgf (complex)	0.806	1.45346
							bafilomycin A	0.805	1.50031
							FBXO32	0.802	2.05404
							PAK4	0.797	2.16941
							DYSF	0.796	4.10403
							PTF1A	0.796	2.24795
							methyl-beta-cyclodextrin	0.788	1.91721
							CCN2	0.787	3.007
							cadmium	0.786	1.65758
							quercetin	0.786	2.20204
							1,4-bis[2-(3,5-dichloropyridyloxy)]benzene	0.78	4.95468
							2-amino-5-phosphonovaleric acid	0.776	1.80967
							DLX6	0.768	2.62709
							CTF1	0.765	2.44855
							Nuclear factor 1	0.765	4.32606
							CDX2	0.763	1.4023
							tamibarotene	0.761	2.13668
							NR4A2	0.758	1.73755
							KLF15	0.755	1.60033
							BDNF	0.751	4.82391
							GDF11	0.751	1.47625
							docosahexaenoic acid	0.75	4.24033
							salmeterol	0.75	1.36552
							HDAC4	0.75	4.61261
							3M-002	0.749	4.52288
							nilotinib	0.749	1.32057
							S42	0.747	1.70334
							APLN	0.745	2.3439
							COLQ	0.74	5.11295
							MAPK8	0.739	2.0511
							resiquimod	0.738	1.60555
							MAPK3	0.737	2.6073
							PLAG1	0.733	2.49485
							olanzapine	0.731	1.66154
							CDK2	0.731	2.30539
							RGS2	0.73	4.25181
							LOXL1	0.728	1.98297
							CXCR2	0.728	1.87289
							SUPT16H	0.728	2.25259
							Pkg	0.728	1.37779
							LRPAP1	0.727	1.64589
							ruxolitinib	0.726	1.36051
							paraquat	0.723	6.64397
							KDM6B	0.721	1.77211
							SRC (family)	0.718	1.80688
							NFAT (complex)	0.715	1.44855
							BRD4	0.714	6.23732
							ghrelin	0.714	1.41794
							TAZ	0.714	7.69465
							CUX1	0.714	2.70774
							Peg13	0.707	1.36051
							amiodarone	0.707	1.93181
							SULT1E1	0.707	1.87289
							lead	0.705	1.64589
							USF1	0.702	2.05404
							Ccl2	0.702	3.27327
							MAP3K1	0.696	3.83565
							PPP3R1	0.695	5.51428
							MAP3K14	0.693	1.35067
							DLX5	0.693	3.04624
							clodronic acid	0.691	1.52143
							chenodeoxycholic acid	0.691	3.02136
							INHA	0.69	5.79049
							KDM3A	0.687	3.22548
							BMP7	0.687	4.36856
							PRKCA	0.686	1.86967
							ZBED6	0.685	2.13194
							HSPA5	0.684	3.1798
							dihydrotestosterone	0.678	16.7352
							SMAD2	0.677	1.68613
							CCK	0.674	1.37779
							MED1	0.667	4.35164
							sodium arsenite	0.667	1.51004
							INHBA	0.664	2.77211
							POMGNT1	0.663	3.93181
							ID2	0.661	8.22548
							CFTR	0.661	7.94692
							enzalutamide	0.659	1.36552
							diallyl disulfide	0.655	1.35655
							Ck2	0.655	1.50031
							BCL11B	0.654	2.60907
							C3AR1	0.654	1.44733
							TNFRSF11B	0.651	1.64589
							NCOA1	0.643	1.83565
							Tcf7	0.641	9.66154
							TAF4	0.641	3.30803
							L1CAM	0.64	1.50307
							PHLPP1	0.64	1.30892
							PDGFRB	0.64	1.81816
							CASZ1	0.632	1.36051
							ZBTB20	0.629	1.45967
							NFKB2	0.626	5.19928
							ACOX1	0.621	4.75449
							TREM1	0.616	6.1707
							ROR1	0.611	1.86967
							arsenic	0.61	1.70774
							UTP	0.608	1.36051
							TET2	0.605	3.49214
							SOX9	0.601	3.284
							SRT1720	0.6	1.50307
							DBP	0.6	1.30892
							G protein alphai	0.586	1.97062
							DICER1	0.585	3.85698
							IGFBP2	0.582	3.22475
							bis(4-hydroxyphenyl)sulfone	0.578	2.94692
							proteasome inhibitor	0.577	1.70334
							atropine	0.577	1.95078
							CYP1A2	0.577	1.5157
							NGFR	0.574	1.59346
							cyclophosphamide	0.572	2.09474
							2,3,4,7,8-pentachlorodibenzofuran	0.57	2.61439
							VHL	0.566	1.4828
							NCOA2	0.563	6.76955
							SAA	0.559	2.44855
							IL12B	0.559	1.61083
							eugenol	0.555	2.95861
							delphinidin	0.555	1.83863
							HOXD9	0.555	1.33068
							JAK	0.543	3.64017
							ICOS	0.543	1.59176
							EGLN1	0.543	4.44129
							MAPKAP1	0.54	3.03905
							miR-143-3p (and other miRNAs w/seed GAGAUGA)	0.538	1.66959
							TAB1	0.538	1.35655
							PI3K (complex)	0.537	3.19518
							carbenoxolone	0.536	3.19111
							MMP2	0.536	3.77989
							pirinixic acid	0.529	7.19791
							RAC1	0.529	1.451
							DDR2	0.517	1.50307
							DUOX1	0.509	1.98297
							baicalein	0.508	1.5867
							D-galactosamine	0.502	1.73755
							UXT	0.502	2.35655
							fenofibrate	0.498	5.23657
							erlotinib	0.494	1.52288
							RELB	0.494	3.63639
							15(S)-HETE	0.492	1.97881
							Pka	0.49	2.5817
							paclitaxel	0.484	3.34582
							ritonavir	0.48	9.17198
							NR1I2	0.48	5.45593
							PD 123319	0.478	1.61083
							apicidin	0.478	1.47886
							leupeptin	0.478	2.13371
							ARNTL	0.476	3.30452
							CYP19A1	0.476	2.54363
							PRKG1	0.47	2.35655
							TBX5	0.469	4.81248
							CEACAM1	0.466	2.24565
							APLNR	0.466	2.13668
							TLR2	0.466	1.74473
							WNT3A	0.453	9.55909
							PAX3-FOXO1	0.452	2.68825
							alpha-santalol	0.447	2.04528
							maraviroc	0.447	2.04528
							beta-1,3-glucan	0.447	1.36552
							HOXD10	0.447	2.77211
							NCOA6	0.447	1.65758
							OBP2B	0.447	3.44491
							SUMO2	0.437	2.24565
							IQGAP1	0.434	1.50307
							obeticholic acid	0.428	1.44733
							NOTCH4	0.426	1.44855
							FBXW7	0.422	2.45469
							EPO	0.422	3.05257
							4-hydroxynonenal	0.42	1.80967
							IL2RG	0.42	2.31695
							INSIG1	0.419	10.2541
							NFIL3	0.419	1.67985
							KMUP-1	0.418	1.83863
							Collagen Alpha1	0.416	2.7122
							FOXL2	0.412	2.31605
							ADIPOR1	0.412	1.86967
							RBP1	0.412	2.16941
							amphetamine	0.41	1.37675
							GSK3B	0.41	1.82391
							15-epi-lipoxin A4	0.409	1.5376
							TFRC	0.407	2.06651
							methylselenic acid	0.401	8.41567
							LG100268	0.399	2.94692
							C5AR1	0.397	1.56703
							FOXP3	0.397	3.67778
							OXT	0.396	3.19111
							SOD2	0.396	1.56864
							Nr1h	0.395	4.94692
							gefitinib	0.392	17.8416
							PRKCB	0.391	1.67572
							QKI	0.391	3.90309
							DGCR8	0.39	3.07109
							HOXC6	0.389	1.82102
							OLR1	0.387	2.1261
							BMP15	0.385	1.37779
							trametinib	0.384	1.54363
							NORAD	0.38	1.90658
							FMO3	0.378	1.97881
							IL31	0.378	1.37779
							TP73	0.376	9.91722
							AGER	0.375	1.49757
							DUSP11	0.373	1.58838
							Agtr1b	0.372	2.29073
							GW9662	0.369	3.22185
							Calmodulin	0.366	4.13906
							metronidazole	0.365	3.21396
							MST1	0.364	2.59176
							oxazolone	0.358	2.15989
							Akt	0.354	5.84466
							silibinin	0.352	1.58503
							SNAI1	0.35	4.09637
							celecoxib	0.344	2.35655
							GADD45G	0.343	1.50031
							Growth hormone	0.342	4.24336
							Foxp1	0.338	4.23433
							Map3k7	0.337	5.66959
							TET3	0.335	1.59346
							SOCS6	0.333	2.76195
							nitroprusside	0.33	1.39794
							FZR1	0.328	1.50307
							MTA1	0.326	3.41005
							ETV1	0.326	2.0804
							PTH1R	0.323	1.43652
							MAP2K4	0.317	1.73993
							PTN	0.316	2.5817
							Rap1	0.314	1.83863
							PIK3R2	0.314	1.50307
							PRKD1	0.314	1.77469
							NEIL2	0.308	2.17328
							Relaxin	0.308	2.15989
							KT5823	0.308	3.6038
							NFkB (family)	0.307	2.15058
							YY1	0.302	10.9706
							ITGA11	0.302	4.00524
							miR-100-5p (and other miRNAs w/seed ACCCGUA)	0.296	1.5376
							1,25-dihydroxyvitamin D	0.295	2.43063
							ORAI1	0.294	1.66959
							propionic acid	0.293	1.97881
							selenium	0.292	1.43652
							UPF2	0.287	1.35655
							SFRP1	0.286	1.60033
							COL4A3	0.283	1.36051
							antimycin A	0.283	1.30892
							mastoparan	0.283	1.33068
							LMNA	0.282	3.6073
							PPP1CA	0.277	1.50031
							Notch	0.272	4.52578
							CNR1	0.266	4.09854
							GJA1	0.262	1.36051
							PRKG2	0.254	1.95078
							IRS2	0.247	1.30364
							budesonide	0.244	2.84771
							FOXO1	0.239	10.7235
							Srebp	0.239	1.30892
							AIP	0.236	3.48678
							mir-322	0.235	1.97881
							sterol	0.232	2.88941
							NfkB1-RelA	0.23	1.5867
							mir-148	0.23	2.451
							PRKDC	0.227	2.0804
							COL6A1	0.222	1.36552
							FA2H	0.218	1.50031
							TCF	0.218	2.59176
							ATP-gamma-S	0.217	3.37675
							IL1R1	0.216	2.32698
							estradiol benzoate	0.213	1.62342
							beta-naphthoflavone	0.211	1.88273
							IRAK1	0.209	1.36957
							DSCAML1	0.209	2.32239
							lithium chloride	0.208	5.21467
							MYB	0.205	7.89279
							ZFP36	0.204	8.52724
							MAP2K6	0.203	4.66154
							oleic acid	0.201	3.5544
							tannic acid	0.2	3.24949
							ibrutinib	0.196	1.34969
							cilostazol	0.194	1.30364
							kanamycin A	0.192	2.9393
							Sik1	0.192	1.33068
							acetylcholine	0.19	2.29073
							sphingosine-1-phosphate	0.186	2.09474
							SIRT1	0.18	6.46471
							nicotinic acid	0.179	2.29073
							BSG	0.178	4.36151
							simvastatin	0.178	5.64206
							Cbp/p300	0.176	1.87289
							AIF1	0.176	1.98297
							MUC1	0.175	1.87943
							NEUROG1	0.174	11.104
							PTK2	0.171	2.02549
							DPP4	0.169	2.50169
							LIF	0.169	3.14752
							DLL4	0.163	1.38195
							heparin	0.163	4.33536
							IL10	0.159	8.03953
							echinomycin	0.156	1.50307
							ASCL1	0.153	3.01368
							ELN	0.152	1.65758
							TFR2	0.152	1.33068
							UCHL3	0.152	1.50031
							erismodegib	0.152	2.2644
							EDA	0.152	1.50031
							pubchem compound 11368987	0.152	1.33068
							SRC	0.151	4.20204
							NFATC2	0.145	3.91722
							NEUROG3	0.144	1.68403
							KNG1	0.143	1.86967
							andrographolide	0.14	2.51428
							arginine	0.14	1.51145
							PIK3R1	0.139	2.25104
							NR4A3	0.138	3.48812
							TRIM24	0.132	2.49485
							CDK19	0.131	1.75449
							Collagen type I (complex)	0.129	3.18575
							TFAP2C	0.126	1.9101
							LGI1	0.124	1.70334
							NRG4	0.119	3.23136
							FABP5	0.115	1.41794
							CH-223191	0.115	1.41794
							Lymphotoxin	0.115	2.13668
							RARRES2	0.114	1.37779
							KLF5	0.113	3.09854
							CSNK2A1	0.113	2.28567
							tetrachlorodibenzodioxin	0.113	6.04818
							Pro-inflammatory Cytokine	0.113	1.34969
							NT5E	0.113	1.75449
							NGF	0.109	1.47625
							RGS10	0.108	3.86646
							ciglitazone	0.107	2.40894
							betulinic acid	0.107	2.35655
							CXCL10	0.106	1.52143
							GSK0660	0.106	1.70334
							huperzine A	0.106	1.70334
							MBTD1	0.105	3.20273
							TNFSF10	0.104	1.77728
							AKT inhibitor VIII	0.102	1.51145
							AGTR1	0.099	4.37263
							clofibrate	0.099	3.08092
							CD69	0.095	2.0804
							GDF9	0.09	2.18709
							ST6GAL1	0.089	1.81816
							AR	0.085	13.3585
							MACROH2A1	0.084	3.6925
							cuprizone	0.084	5.19518
							vismodegib	0.081	1.61083
							CLOCK	0.078	2.35458
							PA2G4	0.075	1.50307
							lovastatin	0.073	5.91364
							polymyxin B	0.068	1.33068
							omeprazole	0.068	4.07469
							ITGA1	0.059	2.74232
							IHH	0.055	7.65561
							naringenin	0.055	1.82102
							L-arginine	0.051	1.51145
							E. coli serotype 0127B8 lipopolysaccharide	0.047	5.1152
							SHC1	0.041	4.24718
							CLEC7A	0.04	2.0804
							RAF1	0.028	6.93554
							sesame oil	0.025	1.83863
							9Z,11E-octadecadienoic acid	0.023	5.41117
							herbimycin	0.021	1.38195
							CSF1	0.018	7.48413
							RAS	0.014	2.05404
							salicylic acid	0.014	2.3439
							Il3	0.012	1.6038
							REL	0.007	1.95078
							MAP3K7	0.004	1.44733
							ACSL4	0	1.30364
							IL19	0	3.6038
							PTHLH	0	1.57025
							PDGFRA	0	1.41794
							BTG2	0	1.66555
							FUT8	0	2
							SETD2	0	1.5867
							MTA2	0	1.91721
							LDB1	0	1.50169
							FANCD2	0	2.82102
							ONECUT1	0	1.60555
							PPP2R2A	0	2.2644
							Mup1 (includes others)	0	1.50031
							NBEAL2	0	1.5376
							SMPD1	0	1.87943
							DACH1	0	1.90658
							GPR37	0	1.66959
							DUSP14	0	2.95468
							RAD21	0	1.74958
							estradiol valerate	0	2.13371
							manassantin B	0	3.24949
							5'-methylthioadenosine	0	3.55129
							6-mercaptopurine	0	1.33068
							lnc-HAND2-2	0	1.33068
							colistin	0	2.73993
							CHCHD5	0	1.70334
							LLGL2	0	2.0804
							TENM1	0	3.24949
							TPM3	0	3.24949
							pyridaben	0	3.22475
							ponesimod	0	1.70334
							RYK	0	2.2644
							APEX1	0	1.86967
							PLK4	0	1.44855
							dec-RRLL-cmk	0	2.2644
							polychlorinated biphenyls	0	1.70334
							trimethyltin	0	1.95078
							metoprolol	0	3.55129
							largazole	0	1.33068
							retinaldehyde	0	1.70334
							CpdX	0	2.44855
							non-esterified fatty acid	0	1.95078
							valproic acid	-0.002	5.73518
							NANOG	-0.006	2.25571
							arsenite	-0.011	2.9431
							LGALS3	-0.012	2.67778
							EIF4EBP2	-0.017	1.86967
							NFAT5	-0.018	3.02319
							PLAT	-0.022	1.51145
							platelet activating factor	-0.026	4.11126
							miR-148a-3p (and other miRNAs w/seed CAGUGCA)	-0.038	1.98297
							arachidonic acid	-0.038	5.79049
							homocysteine	-0.051	4.75203
							CYB5R4	-0.053	2.28567
							FOSL1	-0.054	2.87943
							MAPK12	-0.057	1.47886
							CEBPB	-0.058	14.983
							IL17F	-0.062	1.43771
							TPSAB1/TPSB2	-0.064	1.50031
							N-cor	-0.064	4.40012
							APOA1	-0.066	2.10073
							DUSP10	-0.068	1.95078
							Immunoglobulin	-0.071	7.42946
							SREBF1	-0.073	9.39255
							NR3C2	-0.08	5.767
							GATA4	-0.083	4.51428
							FOS	-0.083	10.6108
							REN	-0.086	2.88941
							PPIF	-0.091	5.30103
							JINK1/2	-0.093	5.19518
							IFNB1	-0.095	5.19314
							AKT1	-0.096	6.08407
							apomorphine	-0.096	1.80967
							GIP	-0.097	1.30364
							ITGA6	-0.097	1.30892
							JUND	-0.104	1.62342
							Havcr1	-0.105	1.70334
							GHR	-0.107	1.81531
							ID3	-0.112	4.44977
							[D-Ala2,N-Me-Phe4,Gly5-ol]-Enkephalin	-0.126	2.16941
							Collagen type IV	-0.128	2.13668
							FKBP4	-0.128	2.13371
							sphingomyelin	-0.128	2.62525
							FMR1	-0.132	1.52871
							dorsomorphin	-0.132	1.51004
							cytochalasin D	-0.132	3.29243
							RTKN	-0.132	1.50031
							LMO2	-0.133	1.79588
							mevalonic acid	-0.134	4.23433
							ANXA1	-0.138	1.5867
							UCP1	-0.139	1.65365
							methotrexate	-0.141	4.53165
							staurosporine	-0.141	5.01144
							ZBTB16	-0.147	5.98716
							PRKD	-0.149	1.77211
							HRH3	-0.152	1.82102
							CARM1	-0.152	2.08831
							LAT2	-0.152	1.33068
							MCC950	-0.152	1.50031
							hypochlorous acid	-0.152	1.70334
							NOG	-0.154	2.03058
							TRPV4	-0.154	3.35066
							RGCC	-0.155	1.81816
							ZC3H12C	-0.156	1.43652
							ISL1	-0.157	1.80688
							NTN1	-0.16	2.76195
							nocodazole	-0.164	1.35753
							ITGB3	-0.169	2.69037
							miR-196a-5p (and other miRNAs w/seed AGGUAGU)	-0.17	1.98297
							LIPG	-0.18	2.13668
							PIAS1	-0.182	2.52433
							MYOCD	-0.184	3.46725
							uranyl nitrate	-0.184	1.59346
							PROC	-0.188	3.02549
							plicamycin	-0.194	2.61439
							FGF19	-0.198	6.27491
							HAND2	-0.202	2.94692
							RXRA	-0.204	15.4089
							TLR5	-0.207	1.36051
							linoleic acid	-0.207	5.01189
							ELF1	-0.211	2.19654
							bortezomib	-0.212	1.81248
							DMRT1	-0.213	3.61261
							Ras homolog	-0.216	2.13668
							SYK/ZAP	-0.218	2.91722
							ITGA2	-0.218	2.59346
							CL 316243	-0.22	1.93181
							PECAM1	-0.223	1.98297
							MTORC1	-0.223	2.767
							GW7647	-0.227	1.44855
							NFYB	-0.228	3.44491
							maneb	-0.229	2.88606
							IRS1	-0.234	6.46344
							SERPINE1	-0.236	3.67985
							PIK3CA	-0.239	2.67572
							CXCR3	-0.239	1.47886
							10-(6'-ubiquinonyl)decyltriphenylphosphonium	-0.239	2.13371
							ANXA7	-0.243	1.70115
							KDM8	-0.243	1.47625
							SIRT6	-0.246	4.03339
							emodin	-0.249	2.02549
							DUSP1	-0.25	2.14267
							PI3K (family)	-0.251	3.14448
							CASP1	-0.255	2.79317
							cycloheximide	-0.259	4.99568
							lactacystin	-0.26	4.07831
							ascorbic acid	-0.266	2.73049
							SOD3	-0.274	1.30892
							TGFA	-0.276	1.57025
							GRB10	-0.277	2.62525
							PRKCE	-0.277	1.49757
							NSUN6	-0.277	2.55752
							PIN1	-0.28	1.86328
							verapamil	-0.282	1.65956
							MAP2K7	-0.284	3.01818
							methylprednisolone	-0.289	5.95078
							CREB1	-0.29	12.618
							HDL	-0.294	2.767
							CDK9	-0.298	1.60033
							DCLK1	-0.305	1.33068
							MYOC	-0.306	2.8041
							ENG	-0.308	1.99568
							MAPK1	-0.315	6.3439
							metribolone	-0.317	2.40561
							miR-16-5p (and other miRNAs w/seed AGCAGCA)	-0.322	1.36754
							ibuprofen	-0.324	3.22548
							GSTO1	-0.332	1.62525
							PELP1	-0.333	5.10128
							3-deoxy-2-octulosonic acid(2)-lipid A	-0.333	3.6038
							dexamethasone phosphate	-0.333	2.29414
							xanthohumol	-0.333	1.43415
							SMARCD3	-0.342	1.70553
							AS1842856	-0.347	2.88941
							IRF6	-0.35	4.38828
							TEK	-0.351	1.30892
							PRDM1	-0.352	5.34679
							PGF	-0.353	1.51004
							EWSR1	-0.355	3.79317
							Insulin	-0.359	6.75449
							SATB1	-0.359	1.71897
							mevastatin	-0.36	3.03905
							Ro31-8220	-0.362	3.37882
							LTB4R	-0.362	2.8962
							HEY1	-0.362	1.44855
							ERBB4	-0.365	3.80967
							RNF138	-0.366	2.29414
							LIN28A	-0.366	1.86967
							KDM4A	-0.369	1.37779
							salvin	-0.373	1.58838
							sirolimus	-0.374	3.38195
							NKX2-3	-0.377	5.98716
							TBX21	-0.378	1.70115
							growth factor	-0.378	3.55129
							shikonin	-0.378	1.54363
							KCNJ10	-0.378	1.70553
							RUNX1	-0.385	4.86012
							FOXP1	-0.389	2.44855
							PDGF-AA	-0.389	2.03527
							FTH1	-0.391	2.04528
							perfluorooctanoic acid	-0.391	1.66959
							theophylline	-0.391	2.62525
							22(S)-hydroxycholesterol	-0.391	2.04528
							GATA3	-0.398	2.55284
							MRTFB	-0.4	14.3215
							RARA	-0.403	10.8356
							S-nitroso-N-acetyl-DL-penicillamine	-0.404	1.30364
							Z-551	-0.406	1.81816
							RHOA	-0.41	2.15181
							EGFR	-0.414	5.5817
							HTRA1	-0.421	3.24949
							SYVN1	-0.421	1.51004
							MYOD1	-0.427	13.2757
							JQ1	-0.427	2.91364
							FGF10	-0.434	1.95468
							oleoyl-estrone	-0.436	1.75449
							Laminin (complex)	-0.439	3.10237
							SCARB1	-0.443	4.50584
							N-formyl-Met-Leu-Phe	-0.443	1.38195
							SNCA	-0.444	6.91721
							NOTCH1	-0.447	5.48149
							GRK2	-0.447	1.30892
							HOXB5	-0.447	2.04528
							CRYAB	-0.447	1.80967
							FANCC	-0.447	2.02872
							CRY1	-0.447	1.50307
							EHMT2	-0.447	1.54975
							MYZAP	-0.447	1.83863
							PLIN2	-0.447	2.04528
							NS-398	-0.449	2.47366
							PDX1	-0.452	1.58336
							HIC1	-0.457	1.54975
							trans-hydroxytamoxifen	-0.462	10.9626
							ALDH1A2	-0.466	2.8962
							delta-aminolevulinic acid	-0.468	1.36552
							PLAU	-0.477	4.74232
							Gm12602	-0.478	2.30539
							F2RL1	-0.479	1.98297
							NOS2	-0.481	2.91364
							NUMB	-0.483	2.44855
							4-methylnitrosoamino-1-(3-pyridinyl)-1-butanone	-0.484	1.90658
							TCF12	-0.485	2.74473
							SUV39H1	-0.485	2.13668
							6-amino-4-(4-phenoxyphenylethylamino)quinazoline	-0.492	2.04528
							HNF1B	-0.503	4.2161
							ITGA3	-0.507	2.38091
							heme	-0.507	1.67572
							CGS 21680	-0.507	2.24565
							brefeldin A	-0.508	1.41567
							ciprofibrate	-0.508	5.44855
							AHR	-0.509	15.9101
							SP600125	-0.51	7.77728
							zymosan	-0.515	1.98297
							PROCR	-0.517	1.91721
							PDCD4	-0.52	1.83565
							palmitic acid	-0.525	2.1986
							PLCG2	-0.536	2.90309
							DNMT3A	-0.537	6.20135
							STIM1	-0.555	1.66959
							CCL19	-0.555	1.81816
							bumetanide	-0.555	3.33255
							MKNK1	-0.557	2.45717
							levodopa	-0.561	7.14026
							SMARCA5	-0.564	5.30364
							Sn50 peptide	-0.564	1.68613
							MYRF	-0.565	5.11295
							CTCF	-0.566	3.04479
							tempol	-0.567	1.5867
							SSTR2	-0.57	1.64589
							carbohydrate	-0.57	1.70774
							CHD4	-0.571	8.28735
							stearic acid	-0.574	1.61083
							ganetespib	-0.577	2.62525
							scopolamine	-0.577	1.83863
							NCOR1	-0.578	2.09474
							pilocarpine	-0.579	1.58838
							101.10 peptide	-0.581	3.03905
							cephaloridine	-0.581	3.75696
							POU4F1	-0.587	2.9393
							S100A9	-0.59	14.3215
							anandamide	-0.591	1.66555
							nifedipine	-0.592	1.49757
							S-adenosylmethionine	-0.599	1.74958
							TRIB3	-0.605	1.51145
							PP1	-0.605	1.51004
							NQO1	-0.607	3.20273
							CNTF	-0.613	3.1945
							S100A8	-0.615	13.3391
							BAPTA-AM	-0.615	1.95861
							CTBP1	-0.617	2.40121
							androgen	-0.619	2.0013
							loxoribine	-0.625	1.36552
							ARHGAP31	-0.632	1.77211
							fingolimod	-0.639	2.17914
							isoliquiritigenin	-0.647	1.97881
							docetaxel	-0.658	1.76195
							RPS6KB1	-0.659	1.36957
							PPARD	-0.675	4.04866
							rottlerin	-0.679	2.38091
							NTRK2	-0.679	2.31158
							chloropromazine	-0.68	10.5654
							MED28	-0.68	1.95078
							IGF2	-0.683	7.88941
							CIP2A	-0.685	5.94692
							CpdX-D3	-0.686	1.98297
							molybdenum disulfide	-0.687	10.9172
							BCL6	-0.69	2.68825
							pyrrolidine dithiocarbamate	-0.695	1.97062
							PARPBP	-0.707	2
							tetrodotoxin	-0.707	5.47625
							ATG7	-0.719	1.48017
							MGAT3	-0.721	1.98297
							lisinopril	-0.724	2.18709
							FGF4	-0.726	2.4389
							acadesine	-0.728	3.36351
							curcumin	-0.728	3.52288
							cerivastatin	-0.731	4.54975
							TMPRSS2-ERG	-0.732	5.72816
							MTOR	-0.733	3.38934
							raloxifene	-0.735	6.84164
							MAF	-0.736	4.20761
							IL12A	-0.737	1.88941
							SPP1	-0.737	2.65758
							S-nitrosoglutathione	-0.745	1.82102
							KLF11	-0.754	3.5544
							IL11	-0.758	4.13906
							SFTPD	-0.761	2
							RELN	-0.761	1.33068
							FFAR3	-0.762	5.73049
							ZNF521	-0.762	1.95078
							UNC5B	-0.762	1.50031
							NR1H2	-0.764	7.67162
							Pdgf Ab	-0.765	1.41794
							MBD2	-0.77	3.9431
							ESR2	-0.771	18.7033
							hydroxyflutamide	-0.773	1.81816
							CHADL	-0.775	5.51004
							mir-133	-0.775	1.96257
							SRF	-0.782	5.63078
							ZNF503-AS1	-0.784	1.50031
							ZMPSTE24	-0.786	1.97469
							zoledronic acid	-0.786	1.80967
							MECP2	-0.787	3.35164
							bevacizumab	-0.788	2.82102
							amlodipine	-0.788	2.82102
							N,N-dimethylsphingosine	-0.791	2.16941
							PARP1	-0.792	4.04144
							butaprost	-0.792	1.58838
							PRKAA1	-0.796	4.70997
							diosgenin	-0.8	2.29414
							titanium dioxide	-0.8	1.36051
							NRAS	-0.803	12.06
							bicalutamide	-0.805	1.59176
							SMO	-0.808	1.59176
							1,1-bis(3'-indolyl)-1-(4-hydroxyphenyl)methane	-0.808	1.66959
							cyclosporin A	-0.813	6.64782
							GALNT6	-0.816	1.98297
							RAG2	-0.816	1.43415
							NPPC	-0.816	1.98297
							PLA2G2D	-0.816	2.16941
							HOXB3	-0.82	3.93181
							U73122	-0.824	1.88941
							SP2509	-0.828	2.16241
							octanoic acid	-0.832	3.55129
							PTX3	-0.837	1.97062
							CYP1B1	-0.839	1.80967
							BRMS1	-0.849	1.50031
							UCP2	-0.849	1.64589
							proteasome inhibitor PSI	-0.853	1.52143
							INSR	-0.855	11.1226
							Cyp2c23	-0.87	3.36351
							rotenone	-0.875	2.79588
							FGF1	-0.88	8.98297
							Gsk3	-0.881	2.66756
							butylidenephthalide	-0.882	1.95078
							estrogen receptor	-0.884	8.47625
							dehydroisoandrosterone	-0.89	2.96658
							SPRY2	-0.892	1.74958
							MIR17HG	-0.893	1.40012
							MGLL	-0.896	1.58838
							RPL13A	-0.896	1.36552
							TERT	-0.9	2.42829
							BACH2	-0.9	1.62525
							IGFBP4	-0.9	1.95078
							STAT5a/b	-0.904	3.21681
							WNT5A	-0.905	2.67985
							captopril	-0.914	3.97881
							epigallocatechin-gallate	-0.916	2.32698
							15-deoxy-delta-12,14 -PGJ 2	-0.921	3.32148
							CTLA4	-0.922	1.34969
							CFB	-0.923	1.86967
							CCNE1	-0.923	2.59176
							S100A10	-0.927	1.50031
							NREP	-0.928	1.66959
							SYK	-0.939	2.09259
							NR4A1	-0.939	1.79588
							TGFBR2	-0.945	8.1945
							ELAVL1	-0.946	6.04769
							IgG	-0.946	3.43297
							MET	-0.963	2.67572
							CYP7A1	-0.968	4.32331
							TIMP1	-0.971	2.13194
							calphostin C	-0.975	1.70115
							CCN1	-0.983	3.74958
							L-glutamic acid	-0.99	2.24033
							PPARGC1A	-0.993	14.5969
							NR0B2	-0.997	1.54363
							PRC2	-1	1.5157
							SLC2A4	-1	1.37779
							Fibrin	-1	2.4389
							ZFAS1	-1	2.62525
							NEK7	-1	1.50031
							ACOT13	-1	2.2644
							ATP7B	-1	12.2472
							HAND1	-1	1.35655
							HAS1	-1	2.2644
							necrostatin-1	-1	1.33068
							HNRNPR	-1	1.95078
							ACSS2	-1	2.59346
							DNASE2	-1	1.52143
							Ighg2b	-1	1.50031
							NEK6	-1	1.50031
							HBB	-1	1.5867
							Gm26313	-1	1.95078
							coomassie brilliant blue	-1	1.36552
							hormone	-1	1.50307
							dicarbethoxydihydrocollidine	-1	2.19654
							pepstatin	-1	1.65758
							ITGB1	-1.008	6.75945
							SOX2	-1.011	9.24413
							Vegf	-1.012	18.5436
							KCNIP3	-1.016	1.30892
							NPC2	-1.019	2.19654
							SCGB1A1	-1.027	1.87289
							quinolinic acid	-1.034	1.38195
							DIO3	-1.036	5.95468
							JUN/JUNB/JUND	-1.039	2.451
							linolenic acid	-1.04	2.03527
							NCOA3	-1.041	2.38722
							NEDD9	-1.043	2.38722
							plerixafor	-1.044	2.34486
							KLF3	-1.052	1.9431
							SFTPA1	-1.054	5.43297
							sucrose	-1.056	3.07212
							PCYT2	-1.066	3.14448
							LAMC1	-1.067	1.98297
							PIAS2	-1.067	1.65758
							SFRP2	-1.067	2.29073
							LGALS7/LGALS7B	-1.067	2.62525
							NUDT21	-1.067	2.2644
							TPSD1	-1.067	1.95078
							PPP3CA	-1.067	3.1945
							PCI-34051	-1.067	1.33068
							eprosartan	-1.067	2.2644
							Mt1	-1.069	1.44855
							ZNF217	-1.069	2.98297
							succinic acid	-1.069	4.73283
							hymecromone	-1.073	1.35655
							tazemetostat	-1.079	1.50307
							2-methoxyestradiol	-1.086	1.5867
							Hdac	-1.09	4.92445
							NMNAT1	-1.091	1.33068
							Cdkn1c	-1.091	1.75449
							orotic acid	-1.097	1.81816
							LYL1	-1.103	1.97881
							DMP1	-1.103	1.65956
							mir-19	-1.107	2.30539
							NOS3	-1.11	2.81248
							verteporfin	-1.118	1.70553
							IKZF1	-1.119	8.86328
							FAT1	-1.123	1.30892
							diethylnitrosamine	-1.127	3.21396
							TRPA1	-1.131	1.95078
							GPS2	-1.132	1.76195
							TLX1	-1.134	2.31966
							elovanoid N32	-1.134	1.70553
							elovanoid N34	-1.134	1.58838
							NAMPT	-1.136	2.50169
							caffeic acid phenethyl ester	-1.138	1.59346
							DKK1	-1.145	1.34969
							ACTB	-1.151	1.87289
							SPDEF	-1.152	1.70115
							miR-221-3p (and other miRNAs w/seed GCUACAU)	-1.153	1.51145
							CDK4	-1.154	8.6925
							CD24	-1.154	1.39577
							APC	-1.155	2.25571
							TP63	-1.159	2.5544
							NRG1	-1.17	5.54975
							PP2/AG1879 tyrosine kinase inhibitor	-1.176	1.74958
							PRKAA2	-1.178	2.2204
							RCAN1	-1.183	2.24109
							trientine	-1.195	2.38091
							let-7a-5p (and other miRNAs w/seed GAGGUAG)	-1.196	5.52143
							COL5A1	-1.201	2.40012
							beta-carotene	-1.206	3.92812
							HAVCR1	-1.211	1.39577
							CORT	-1.211	1.93181
							COX4I1	-1.211	2.28567
							SH3TC2	-1.213	7.23284
							PKP2	-1.214	1.50031
							RORA	-1.215	13.4815
							NUP98-DDX10	-1.229	2.55595
							mir-196	-1.234	3.27984
							FNIP1	-1.236	1.95078
							SERPINF1	-1.239	3.48678
							YAP1	-1.243	6.53611
							beta-cyclodextrin	-1.253	1.65758
							AKR1B1	-1.264	1.41794
							DDR1	-1.269	2.82102
							HNRNPK	-1.278	1.32057
							ShK-223	-1.279	1.3279
							PF543	-1.291	2.36754
							LRAT	-1.3	3.86012
							hydroxyurea	-1.305	1.45469
							nitrofurantoin	-1.309	3.05159
							MEOX2	-1.319	1.66555
							RXRB	-1.32	8.05404
							miR-21-5p (and other miRNAs w/seed AGCUUAU)	-1.32	2.69037
							HOXA10	-1.322	13.3391
							fluvastatin	-1.33	1.5867
							NAE1	-1.342	1.36552
							beraprost	-1.342	1.65758
							UBASH3A	-1.342	2.29073
							cytochalasin B	-1.342	1.98297
							DASA-58	-1.342	4.16622
							tacrolimus	-1.343	6.3098
							DCN	-1.35	1.95468
							crizotinib	-1.353	1.51145
							W7	-1.353	2.13668
							HSPB1	-1.355	1.91721
							CLEC10A	-1.36	1.66555
							wortmannin	-1.368	2.74473
							MM-589	-1.37	8.25414
							PTC-209	-1.37	7.77211
							RGS4	-1.372	6.82681
							EGR3	-1.383	2.04144
							ZFPM1	-1.387	5.04191
							4-nonylphenol	-1.387	2.7122
							LEPR	-1.391	1.78781
							MAPK7	-1.395	8.11862
							NPC1	-1.396	6.81248
							PD98059	-1.399	11.7878
							montelukast	-1.4	1.83863
							DNMT3B	-1.403	4.91364
							HDAC3	-1.405	1.59007
							mir-373	-1.408	1.36552
							rat pegylated super leptin antagonist (mutant D23L/L39A/D40A/F41A)	-1.41	2.29073
							eplerenone	-1.413	1.59346
							RHO	-1.414	2.54212
							sea cucumber body wall meal	-1.414	3.27984
							NCOR2	-1.421	2.97881
							CMKLR1	-1.432	1.66959
							PPP4R3B	-1.432	2.62709
							KRIT1	-1.432	1.65758
							SERPINE2	-1.437	2.55752
							DNMT1	-1.452	5.79049
							BW 245C	-1.455	2.9101
							miR-135a-5p (and other miRNAs w/seed AUGGCUU)	-1.458	1.36552
							PPP4R3A	-1.461	2.76195
							ADAMTS12	-1.461	3.21183
							bisindolylmaleimide I	-1.468	2.49485
							p85 (pik3r)	-1.477	1.41794
							CYP27A1	-1.48	4.82102
							BCOR	-1.485	2.96658
							ABCB4	-1.489	1.73518
							ceramide	-1.49	1.97062
[truncated: 115 more rows]

## Sheet: Figure 8
	8B		A375																				MC38																						YUMM2.1
	[Inhibitor] (mM)		12759										12811										[Inhibitor] (mM)		12759										12811										[Inhibitor] (mM)		12759
	4		100	100	100	100	100	100	100	100	100		100	100	100	100	100	100	100	100	100		4		100	100	100	100	100	100	100	100	100		100	100	100	100	100	100	100	100	100		4		100	100	100
	2		98.4026	100	86.901	100	94.7761	100	100	100	91.8288		98.4026	100	99.361	85.8209	89.1791	77.9851	76.6537	82.4903	77.821		2		51.8675	56.3702	49.642	32.4939	23.1374	19.9492	30.9633	32.7148	20.5797		95.9113	99.1719	104.917	98.6831	103.188	98.1287	101.084	100.646	98.2694		2		84.8485	64.022	80.2204
	1.52288		67.7316	58.147	48.5623	75.7463	63.4328	77.9851	68.4825	91.8288	87.1595		64.8562	59.1054	44.7284	62.3134	58.9552	33.209	27.6265	33.463	32.2957		1.52288		30.8031	33.1321	17.1914	0	0	0	0	0	0		82.4032	84.4734	84.8357	80.9403	80.663	84.0591	58.4237	54.045	61.864		1.52288		23.8568	22.3692	7.49311
	1.04576		0	59.1054	0	0	57.8358	0	68.4825	0	0		39.9361	33.2268	0	37.6866	0	0	0	34.6303	0		1.04576		13.672	10.8255	-4.64936	0	0	0	0	0	0		10.8773	21.4871	5.39118	1.23599	0	0	0	0	0		1.04576		0	2.20386	0
	0.568636		0	0	0	0	0	0	0	25.2918	28.7938		24.6006	17.8914	1.59744	57.8358	9.70149	0	1.94552	26.4591	0		0.568636		9.84215	21.3318	8.34124	0	22.5829	0	14.387	0	0		16.7256	0	4.97714	0	0	0	0	0	0		0.568636		0	0	0
	0.091515		31.3099	0	0	20.8955	35.4478	23.1343	21.7899	0	0		0	17.8914	20.7668	0	0	0	0	6.61479	0		0.091515		27.1802	3.6315	7.51315	4.14693	21.8898	28.8206	0	0	0		11.4983	6.63331	0	6.08756	5.81033	0	0	0	0		0.091515		0	0.716253	0
	-0.38561		0	25.5591	23.6422	0	0	0	0	0	0		0	10.2236	24.6006	0	6.34328	0	20.6226	0	0		-0.38561		0	0	22.0564	25.8404	34.6425	32.1474	0	0	0		6.37454	5.23592	0	33.5336	0	0	9.94579	0	0		-0.38561		30.7989	0	0
	-0.86273		0	0	36.1022	29.8508	20.8955	0	0	5.44747	12.4514		0	28.4345	15.016	13.0597	2.98508	0	0	0	0		-0.86273		2.95868	6.63331	0	0	0	0	0	0	9.82068		8.60002	12.0159	0	0	0	0	0	3.56547	0		-0.86273		15.2617	19.7245	0
	-1.33985		0	0	0	0	0	0	0	0	0		15.016	1.59744	0	11.9403	0	0	0	0	0		-1.33985		0	0	0	0	0	33.3949	0	0	0		16.3116	9.53161	3.21746	0	0	0	0	0	0		-1.33985		0	0	0
	-1.81697		0	0	0	0	0	0	0	0	0		0	0	0	0	0	0	7.7821	0	0		-1.81697		28.3188	10.3079	0	0	32.7019	15.7214	0	0	0		0	0	0	0	0	2.20631	16.8891	0	0		-1.81697		1.21212	5.01377	0
	-2.29409		6.38978	0	0	0	0	0	0	0	0		0	0	0	0	0	0	0	0	0		-2.29409		0	0	0	0	0	13.7808	2.12677	0	0		2.49288	6.5298	0	0	0	20.4343	23.3319	7.00584	0		-2.29409		33.7741	0	0
	8C		A375																				MC38																						YUMM2.1
	[Inhibitor] (mM)		12759										12811										[Inhibitor] (mM)		12759										12811										[Inhibitor] (mM)		12759
	4		100	100	100	100	100	100	100	100	100		100	100	100	100	100	100	100	100	100		4		100	100	100	100	100	100	100	100	100		100	100	100	100	100	100	100	100	100		4		100	100	100
	2		46.8166	38.5818	50.4766	53.3102	55.6628	56.5676	71.0421	65.245	69.6342		104.918	92.7945	102.287	100	91.404	108.596	93.3195	100.607	106.073		2		98.4544	100	100	99.6737	99.5804	100.746	100	99.6092	99.316		87.6923	81.7249	82.0047	80.7649	85.3294	82.6494	94.766	90.5506	94.3971		2		51.5204	50.0431	47.6056
	1.52288		10.7892	11.361	17.4228	39.7376	38.8328	42.9045	34.6032	26.57	17.3775		73.008	75.7529	80.7854	93.8471	85.3416	96.1997	63.4231	66.57	76.922		1.52288		47.08	51.0846	50.8211	38.2751	38.4149	43.683	46.3428	47.641	47.0966		49.5105	50.9091	47.8788	50.9492	54.4249	56.1837	68.2621	68.9997	67.2082		1.52288		12.3723	9.49157	3.73015
	1.04576		1.4106	0	0	31.1416	22.9076	16.2117	35.8454	9.84127	6.69427		36.0656	42.1273	53.1071	44.5333	44.2618	58.6488	37.4189	53.8164	34.9344		1.04576		10.8808	14.5692	15.4123	20.3263	14.965	12.7739	24.0229	18.3696	23.9391		26.2937	23.4499	17.1096	19.3328	39.3914	19.0815	19.733	16.7296	16.4661		1.04576		8.23587	0	0
	0.568636		0	0	0	0	4.4488	2.09621	17.0462	9.75845	1.31125		0	0	5.52802	5.89655	15.3069	23.7219	-4.15459	1.5597	16.0525		0.568636		4.03091	2.55555	7.71933	13.1002	5.96737	8.48485	13.1351	15.6058	12.9676		14.8252	9.69697	17.9953	15.6477	10.6644	11.9626	12.0927	4.1363	9.72161		0.568636		2.99151	0	0
	0.091515		4.61304	0	6.21426	8.61107	4.81074	2.63912	13.4024	7.19117	0		0	0	4.38429	0.286533	0	15.1259	0	0	21.6011		0.091515		0	5.71705	3.66207	5.31469	7.03963	9.23077	14.6427	13.847	16.0246		13.6131	6.15385	4.80186	17.5321	12.2138	14.9358	9.35277	7.82471	3.71476		0.091515		0	0	0
	-0.38561		0	0	0	0	0	0	0	0	0		0	0	0	0	0	0	0	0	0		-0.38561		0	0	0	0	0	0	0	0	0		0	0	0	0	0	0	0	0	0		-0.38561		1.21876	0	0
	-0.86273		0	0	0	0	0	0	0	0	0		0	0	0	0	0	0	0	0	0		-0.86273		0	0	0	0	0	0	0	0	0		0	0	0	0	0	0	0	0	0		-0.86273		2.69605	0	0
	-1.33985		0	0	0	0	0	0	0	0	0		0	0	0	0	0	0	0	0	0		-1.33985		0	0	0	0	0	0	0	0	0		0	0	0	0	0	0	0	0	0		-1.33985		0	0	0
	-1.81697		0	0	0	0	0	0	0	0	0		0	0	0	0	0	0	0	0	0		-1.81697		0	0	0	0	0	0	0	0	0		0	0	0	0	0	0	0	0	0		-1.81697		0	0	0
	-2.29409		0	0	0	0	0	0	0	0	0		0	0	0	0	0	0	0	0	0		-2.29409		0	0	0	0	0	0	0	0	0		0	0	0	0	0	0	0	0	0		-2.29409		0.48012	3.65628	0
	8D						8E
	Class1	Class2	GenesetName	NES	BYFDR		IFNγ-MC38
	YUM12759	YUMDMSO	HALLMARK_INFLAMMATORY_RESPONSE	2.35293	0.000102846		12759 Cxcl10	12811 Cxcl10	12759 Cxcl11	12811 Cxcl11
	YUM12759	YUMDMSO	HALLMARK_IL6_JAK_STAT3_SIGNALING	2.18433	0.000238868		3.51572	4.779	4.59103	5.25764
	YUM12759	YUMDMSO	HALLMARK_ALLOGRAFT_REJECTION	2.1904	0.000238868		3.30395	4.51856	3.5887	3.75015
	YUM12759	YUMDMSO	HALLMARK_INTERFERON_GAMMA_RESPONSE	3.0582	0.000102846		3.68707	3.86725	4.59656	3.41874
	YUM12759	YUMDMSO	HALLMARK_TNFA_SIGNALING_VIA_NFKB	2.16782	0.000280489
	YUM12759	YUMDMSO	HALLMARK_INTERFERON_ALPHA_RESPONSE	2.85482	0.000102846		IFNγ-YUMM2.1
	YUM12759	YUMDMSO	HALLMARK_MTORC1_SIGNALING	1.91719	0.00588595		12759 Cxcl10	12811 Cxcl10	12759 Cxcl11	12811 Cxcl11
	YUM12811	YUMDMSO	HALLMARK_INFLAMMATORY_RESPONSE	2.27057	0.000160976		29.7905	30.4734	14.7706	18.111
	YUM12811	YUMDMSO	HALLMARK_IL6_JAK_STAT3_SIGNALING	2.2063	0.000238868		34.6554	38.6313	26.2715	34.5946
	YUM12811	YUMDMSO	HALLMARK_ALLOGRAFT_REJECTION	2.21411	0.000213603		21.137	28.4736	54.5503	37.0063
	YUM12811	YUMDMSO	HALLMARK_INTERFERON_GAMMA_RESPONSE	2.97465	0.000102846
	YUM12811	YUMDMSO	HALLMARK_TNFA_SIGNALING_VIA_NFKB	2.20397	0.000238868
	YUM12811	YUMDMSO	HALLMARK_INTERFERON_ALPHA_RESPONSE	2.81007	0.000102846
	YUM12811	YUMDMSO	HALLMARK_MTORC1_SIGNALING	1.77376	0.0279962
	A12759	ADMSO	HALLMARK_INFLAMMATORY_RESPONSE	2.09604	0.000630205
	A12759	ADMSO	HALLMARK_IL6_JAK_STAT3_SIGNALING	2.1515	0.000308538
	A12759	ADMSO	HALLMARK_ALLOGRAFT_REJECTION	2.07333	0.000834867
	A12759	ADMSO	HALLMARK_INTERFERON_GAMMA_RESPONSE	2.68885	0.000102846
	A12759	ADMSO	HALLMARK_TNFA_SIGNALING_VIA_NFKB	2.5088	0.000102846
	A12759	ADMSO	HALLMARK_INTERFERON_ALPHA_RESPONSE	2.54569	0.000102846
	A12759	ADMSO	HALLMARK_MTORC1_SIGNALING	1.89819	0.00738233
	A12811	ADMSO	HALLMARK_INFLAMMATORY_RESPONSE	2.12439	0.000361215
	A12811	ADMSO	HALLMARK_IL6_JAK_STAT3_SIGNALING	1.78189	0.0260801
	A12811	ADMSO	HALLMARK_ALLOGRAFT_REJECTION	1.86348	0.0116249
	A12811	ADMSO	HALLMARK_INTERFERON_GAMMA_RESPONSE	2.34329	0.000160976
	A12811	ADMSO	HALLMARK_TNFA_SIGNALING_VIA_NFKB	2.73741	0.000102846
	A12811	ADMSO	HALLMARK_INTERFERON_ALPHA_RESPONSE	2.11748	0.000396691
	A12811	ADMSO	HALLMARK_MTORC1_SIGNALING	1.71768	0.0518344
	MC12759	MCDMSO	HALLMARK_INFLAMMATORY_RESPONSE	1.40311	0.771455
	MC12759	MCDMSO	HALLMARK_IL6_JAK_STAT3_SIGNALING	1.96389	0.0031368
	MC12759	MCDMSO	HALLMARK_ALLOGRAFT_REJECTION	1.77535	0.0276105
	MC12759	MCDMSO	HALLMARK_INTERFERON_GAMMA_RESPONSE	2.58572	0.000102846
	MC12759	MCDMSO	HALLMARK_TNFA_SIGNALING_VIA_NFKB	-1.9507	0.00277648
	MC12759	MCDMSO	HALLMARK_INTERFERON_ALPHA_RESPONSE	2.36355	0.000102846
	MC12759	MCDMSO	HALLMARK_MTORC1_SIGNALING	1.28119	1
	MC12811	MCDMSO	HALLMARK_INFLAMMATORY_RESPONSE	1.49632	0.39976
	MC12811	MCDMSO	HALLMARK_IL6_JAK_STAT3_SIGNALING	1.76929	0.0295631
	MC12811	MCDMSO	HALLMARK_ALLOGRAFT_REJECTION	1.68123	0.0765252
	MC12811	MCDMSO	HALLMARK_INTERFERON_GAMMA_RESPONSE	2.40924	0.000102846
	MC12811	MCDMSO	HALLMARK_TNFA_SIGNALING_VIA_NFKB	-1.44485	0.544301
	MC12811	MCDMSO	HALLMARK_INTERFERON_ALPHA_RESPONSE	2.31979	0.000160976
	MC12811	MCDMSO	HALLMARK_MTORC1_SIGNALING	1.2187	1
[truncated: 15 more columns]

## Sheet: Figure 9
	9A						9D				9G				9J
	Cxcl10	Ifng	Stat1	Irf1	Parp14		Untreated	PD-1 Progressors	PD-1 Responders		Untreated	PD-1 Progressors	PD-1 Responders		Untreated	PD-1 Progressors	PD-1 Responders
	2.78727	3.77297	2.51329	2.04705	2.26285		0.894	3.282	0.561		0.0182	0.0275	0.0165		0.1488	0.2301	0.0818
	3.21672	7.75117	2.69368	3.04273	1.85575		1.082	2.642	0.33		0.0163	0.0338	0.0184		0.2162	0.1688	0.0886
	2.38669	2.18099	2.49816	2.74053	1.59245		0.904	1.876	2.876		0.0248	0.0332	0.0112		0.1876	0.2014	0.0961
	1.7411	3.09111	1.65339	1.64718	1.73111		1.192	3.499	2.565		0.0221	0.0249	0.0315		0.1905	0.2581	0.1466
	9B						9E				9H				9K
	Gene	Log2 FC	Log Pvalue				Untreated	PD-1 Progressors	PD-1 Responders		Untreated	PD-1 Progressors	PD-1 Responders		Untreated	PD-1 Progressors	PD-1 Responders
	STAT1	0.2983	2.29528				0.0983	0.1843	0.1538		0.0037	0.017	0.0064		0.004	0.0031	0.0032
	PARP9	0.537441	2.72123				0.0982	0.2142	0.146		0.0046	0.0152	0.0079		0.0036	0.0017	0.0017
	PARP14	0.579333	3.84782				0.133	0.1903	0.084		0.0067	0.0161	0.0067		0.0064	0.0053	0.0004
	PARP12	0.546628	3.8454				0.1304	0.1521	0.19		0.0066	0.0124	0.0124		0.0064	0.006	0.0038
	ISG15	0.708197	2.6155
	IRF1	1.47327	2.94228				9F				9I				9L
	DTX3L	0.484734	3.55057				Untreated	PD-1 Progressors	PD-1 Responders		Untreated	PD-1 Progressors	PD-1 Responders		Gene	Log2 FC	Log Pvalue
	CD274	3.97082	1.90144				0.031	0.0683	0.0341		0.0015	0.0137	0.004		Vsir	1.06139	4.05802
							0.0333	0.0776	0.0414		0.003	0.0147	0.0046		Stat1	0.597323	1.55185
	9C						0.0497	0.0758	0.0302		0.0049	0.0126	0.0057		Psmb8	0.655087	1.41452
	Class1	Class2	GenesetName	NES	BYFDR		0.0463	0.0586	0.0606		0.005	0.0095	0.0111		Pdcd1lg2	1.30334	2.25803
	PD1Relapse	Ctrl	HALLMARK_INFLAMMATORY_RESPONSE	2.575	4.4211e-05										Lag3	1.51977	6.54513
	PD1Relapse	Ctrl	HALLMARK_EPITHELIAL_MESENCHYMAL_TRANSITION	1.51084	0.125767										Klrg1	0.845812	0.998081
	PD1Relapse	Ctrl	HALLMARK_IL6_JAK_STAT3_SIGNALING	2.50618	4.4211e-05										Ifi44	1.16544	2.49049
	PD1Relapse	Ctrl	HALLMARK_ALLOGRAFT_REJECTION	2.81755	4.4211e-05										Havcr2	1.04886	4.10528
	PD1Relapse	Ctrl	HALLMARK_INTERFERON_GAMMA_RESPONSE	2.79522	4.4211e-05										H2-T23	0.757031	1.56437
	PD1Relapse	Ctrl	HALLMARK_INTERFERON_ALPHA_RESPONSE	2.37469	4.4211e-05										H2-Aa	1.0888	6.50782
	PD1Relapse	Ctrl	HALLMARK_IL2_STAT5_SIGNALING	2.07236	0.000339507										Ctla4	1.65952	4.12646
	PD1Relapse	PD1Respond	HALLMARK_INFLAMMATORY_RESPONSE	2.54805	4.08012e-05										Cd80	0.872989	2.16355
	PD1Relapse	PD1Respond	HALLMARK_EPITHELIAL_MESENCHYMAL_TRANSITION	1.779	0.0102819										Cd274	1.31529	5.34143
	PD1Relapse	PD1Respond	HALLMARK_IL6_JAK_STAT3_SIGNALING	2.33214	4.08012e-05										Cd244a	0.9257	3.69167
	PD1Relapse	PD1Respond	HALLMARK_ALLOGRAFT_REJECTION	2.74049	4.08012e-05										Cd160	1.3694	1.6717
	PD1Relapse	PD1Respond	HALLMARK_INTERFERON_GAMMA_RESPONSE	2.27149	4.08012e-05										Ccl8	1.74027	3.11308
	PD1Relapse	PD1Respond	HALLMARK_INTERFERON_ALPHA_RESPONSE	2.2715	4.08012e-05
	PD1Relapse	PD1Respond	HALLMARK_IL2_STAT5_SIGNALING	1.96648	0.00105646

## Sheet: Figure10
	10B
		Control									PARP14i									α-PD1 + PARP14i							JAKi
	7	309.6	180.5	353.333	125	404	348	256.481	710		-20	-20	-84	-57.333	-11.111	5	16.6667	0	-41.667	50	100	29.6296	-68.75	-55.556	-46.667		-60	35	-57.333	48.1481	56.25	40.625	0	85.1852
	14	540	250	566.667	87.5	700	620	492.593	710		0	0	-36	33.3333	77.7778	12.5	100	-15.625	33.3333	170	200	177.778	-50	11.1111	-80		-70	-20	-64	224.074	181.25	250	334.375	270.37
	21	540	521	566.667	530	700	620	1219.44	710		180	209.375	-10	220	55.5556	275	250	50	66.6667	676.25	560	321.296	40.625	108.333	20		-46.667	180	-62.667	316.667	556.25	600	415.625	922.222
	24	540	700	566.667	900	700	700	1233.33	691.667		540	600	33.3333	460	275	923.75	650	150	159.259	900	1020	483.333	87.5	288.889	113.333		-20	211.111	-52	1144.44	950	900	915.625	1381.48
	10C
	Days after tumour inoculation	Control	PARP14i	α-PD-1 + PARP14i	JAKi
	34	1
	44	1
	34	1
	44	1
	34	1
	34	1
	37	1
	27	1
	50		1
	48		1
	50		0
	48		1
	50		0
	44		1
	48		1
	50		0
	50		1
	44			1
	44			1
	48			1
	50			0
	50			1
	50			0
	50				0
	50				0
	50				0
	44				1
	44				1
	44				1
	44				1
	44				1
	10D
	Days after tumour inoculation	Control									PARP14i									α-PD1 + PARP14i							JAKi
	0	0	0	0	0	0	0	0	0		0	0	0	0	0	0	0	0	0	0	0	0	0	0	0		0	0	0	0	0	0	0	0
	3	20	24	30	10	10	10	10	10		40	36	40	20	20	20	20	10	30	24	36	20	24	20	10		24	40	30	24	24	20	10	10
	6	30	30	30	30	30	30	30	30		40	36	48	30	30	30	30	30	30	40	40	30	30	30	30		40	40	30	30	30	30	30	30
	10	60	90	75	80	48	64	30	48		40	36	60	60	60	64	30	64	30	24	40	40	64	40	40		24	30	60	36	60	64	30	48
	11	60	100	100	80	80	90	48	48		48	48	60	80	60	64	45	80	40	48	45	40	60	48	60		30	30	80	50	60	80	40	48
	14	90	112	100	80	80	100	70	80		75	112	80	96	80	80	54	60	60	80	64	64	112	64	80		60	80	100	64	64	96	80	60
	17	100	100	80	64	80	100	60	64		36	80	64	40	40	75	80	48	48	70	64	36	96	40	60		60	60	64	36	64	75	60	45
	20	125	100	120	80	100	100	54	90		60	80	75	75	54	80	60	64	54	80	60	54	64	54	60		60	45	75	54	64	80	64	54
	21	150	137.5	175	100	150	165	110	125		80	110	80	80	80	80	81	100	60	100	100	72	80	64	80		60	78.75	72	72	70	80	80	80
	24	240	252	252	150	441	336	120	336		48	64	12	48	36	90	32	120	27	100	100	48	20	24	20		27	60	24	40	50	100	60	120
	27	512	280.5	544	180	504	448	192.5	729		48	64	12	32	48	84	70	64	31.5	120	120	70	20	24	32		24	60.75	32	80	100	112.5	64	100
	30	576	350	512	140	504	468	150			72	81	72	90	90	84	90	64	37.5	280	157.5	150	61.25	52.5	20		78.75	87.5	42	144	120	143	140	84
	34	800	350	800	150	800	720	320			60	80	48	100	96	90	120	54	72	216	180	150	32	60	12		18	36	27	175	180	280	278	200
	37		484		245			712.5			101.25	125	45	144	84	225	150	87.5	136.125	360	360	210	54	105	48		55.125	70	28	234	200	292.5	206.25	168.75
	40		621		504						168	247.5	67.5	240	84	300	210	96	90	621	396	227.5	90	112.5	72		32	126	28	225	420	560	330	552
	44		800		800						384	560	100	420	202.5	800	450	160	140	800	672	315	120	210	128		48	140	36	672	672	800	650	800
	48										607.75	800	117	704	240		760	144	560			726	320	440	88		72	160	67.5
	50										800		117		264			144	800				459	784	70		110	120	48

[truncated: 9 more sheets: SF1, SF3, SF4, SF7, SF8, SF9, SF12, SF13, SF14]
